# Supplementary material for: Genome-scale metabolic model analysis indicates low energy production efficiency in marine ammonia-oxidizing archaea
Source: AMB Express. 2018 Jun 27;8:106. doi: 10.1186/s13568-018-0635-y (PMC6038301; doi:10.1186/s13568-018-0635-y)
Supplement: Supplementary file 1 — Additional file 1: Table S1. Transport reactions in the model for the exchange of metabolites between the cell and the environment. Table S2. Biomass components and their coefficients. [file 13568_2018_635_MOESM1_ESM.xls]

## Sheet: Supplementary_tables
Genome-scale metabolic model analysis indicates low energy production efficiency in marine ammonia-oxidizing archaea
Feiran Li ,2,3,#, Wei Xie4,#, Qianqian Yuan1,2,3, Hao Luo2, Peishun Li2, Tao Chen1,3, Xueming Zhao1,3, Zhiwen Wang1,3,*, Hongwu Ma2,*
1 Key Laboratory of Systems Bioengineering (Ministry of Education), School of Chemical Engineering and Technology, Tianjin University, Tianjin, P. R. China
2 Key Laboratory of Systems Microbial Biotechnology, Tianjin Institute of Industrial Biotechnology, Chinese Academy of Sciences, Tianjin, P. R. China
3 SynBio Research Platform, Collaborative Innovation Center of Chemical Science and Engineering (Tianjin), School of Chemical Engineering and Technology, Tianjin University, Tianjin, P. R. China
4 State Key Laboratory of Marine Geology, Tongji University, Shanghai, P. R. China
# These authors contributed equally to this work. *corresponding authors. Emails: ma_hw@tib.cas.cn; zww@tju.edu.cn;
Table S1. Transport reactions in the model for the exchange of metabolites between the cell and the environment
Table S2. Biomass components and their coeffients

## Sheet: Table_S1
Table S1. Transport reactions in the model for the exchange of metabolites between the cell and the environment
Abbreviation	Reaction	GPR	GENEs	Reversible	Lower bound	Upper bound	Objective
EX_NH3	cpd00013_e -->			TRUE	-26.5	999999	0
EX_O2	cpd00007_e -->			TRUE	-999999	999999	0
EX_H2O	cpd00001_e -->			TRUE	-999999	999999	0
EX_CO2	cpd00011_e -->			FALSE	0	999999	0
EX_HCO3	cpd00242_e -->			TRUE	-999999	999999	0
EX_H3PO4	cpd00009_e -->			TRUE	-999999	999999	0
EX_SO4	cpd00048_e -->			TRUE	-999999	999999	0
EX_Fe2	cpd10515_e -->			TRUE	-999999	999999	0
EX_Co2	cpd00149_e -->			TRUE	-999999	999999	0
EX_NO	cpd00418_e -->			FALSE	0	999999	0
EX_NO2-	cpd00075_e -->			FALSE	0	999999	0
EX_n2o	cpd00659_e -->			FALSE	0	999999	0
rxn08966	cpd00659 --> cpd00659_e			FALSE	0	999999	0
rxn09008	cpd00418 --> cpd00418_e			FALSE	0	999999	0
rxn10823	cpd00075 --> cpd00075_e			FALSE	0	999999	0
EX_CO	cpd00204_e -->			TRUE	-999999	999999	0
EX_H	cpd00067 -->			TRUE	-999999	999999	0
EX_He	cpd00067_e -->			FALSE	0	999999	0
EX_akg	cpd00024_e -->			FALSE	0	0	0
rxn05493	cpd00024_e + cpd00067_e --> cpd00024 + cpd00067			FALSE	0	999999	0
Trans_NH4	cpd00013_e --> cpd00013 + cpd00067_e		( Nmar_0588 or Nmar_1698 )	FALSE	0	999999	0
rxn05616	cpd00254 --> cpd00254_e		( Nmar_1006 or Nmar_1156 or Nmar_1662 or Nmar_1371 or Nmar_1130 )	TRUE	-999999	999999	0
EX_Mg	cpd00254_e -->			FALSE	0	999999	0
rxn05468	cpd00007_e --> cpd00007			TRUE	-999999	999999	0
rxn05319	cpd00001 --> cpd00001_e			FALSE	0	999999	0
rxn05467	cpd00011_e --> cpd00011			TRUE	-999999	999999	0
rxn10832	cpd00010_e --> cpd00010			FALSE	0	999999	0
rxn05145	cpd00002 + cpd00001 + cpd00009_e --> cpd00067 + 2.0 cpd00009 + cpd00008		( Nmar_0483 and Nmar_0481 and Nmar_0482 and Nmar_0479 and Nmar_0250 )	FALSE	0	999999	0
rxn05651	cpd00067_e + cpd00048_e --> cpd00067 + cpd00048			FALSE	0	999999	0
rxn10474	cpd00149 --> cpd00149_e		Nmar_1006	TRUE	-999999	999999	0
rxn10480	cpd00204_e --> cpd00204			TRUE	-999999	999999	0
rxn10826	cpd00242_e --> cpd00242			TRUE	-999999	999999	0
rxn10963	cpd00002 + cpd00001 + cpd10515_e --> cpd00008 + cpd10515 + cpd00067 + cpd00009			FALSE	0	999999	0
rxn13892	cpd00001 + cpd00002 + cpd04099_e --> cpd00008 + cpd00009 + cpd00067 + cpd04099		( Nmar_0250 or Nmar_0873 or Nmar_0875 )	FALSE	0	999999	0

## Sheet: Table_S2
Table S2. Biomass components and their coeffients
overall wt %	mmol / GDW	metabolite			molar fraction	Type	Formula	C	H	N	O	P	S	Ni	Co	Fe	MW (mg/mmol)	difference bw normal	MW corr (mg/mmol)	mg / GDW	TOTALmg / GDW
Reactants																					1000.01
0.657054	0.582512	ala-L	C00041	cpd00035	0.0960395	Amino Acid	C3H7NO2	3	7	1	2	0	0	0			89.094	h2o	71.079	41.4044	657.061
	0.335455	arg-L	C00062	cpd00051	0.0553069	Amino Acid	C6H15N4O2	6	15	4	2	0	0	0			175.212	h2o	157.197	52.7325
	0.27338	asn-L	C00152	cpd00132	0.0450724	Amino Acid	C4H8N2O3	4	8	2	3	0	0	0			132.119	h2o	114.104	31.1937
	0.27338	asp-L	C00049	cpd00041	0.0450724	Amino Acid	C4H6NO4	4	6	1	4	0	0	0			132.095	h2o	114.08	31.1872
	0.103839	cys-L	C00097	cpd00084	0.01712	Amino Acid	C3H7NO2S	3	7	1	2	0	1	0			121.16	h2o	103.145	10.7104
	0.298458	gln-L	C00064	cpd00053	0.0492072	Amino Acid	C5H10N2O3	5	10	2	3	0	0	0			146.146	h2o	128.131	38.2418
	0.298458	glu-L	C00025	cpd00023	0.0492072	Amino Acid	C5H8NO4	5	8	1	4	0	0	0			146.122	h2o	128.107	38.2346
	0.694745	gly	C00037	cpd00033	0.114543	Amino Acid	C2H5NO2	2	5	1	2	0	0	0			75.067	h2o	57.052	39.6366
	0.107466	his-L	C00135	cpd00119	0.017718	Amino Acid	C6H9N3O2	6	9	3	2	0	0	0			155.157	h2o	137.142	14.7381
	0.329444	ile-L	C00407	cpd00322	0.0543159	Amino Acid	C6H13NO2	6	13	1	2	0	0	0			131.175	h2o	113.16	37.2799
	0.510903	leu-L	C00123	cpd00107	0.0842332	Amino Acid	C6H13NO2	6	13	1	2	0	0	0			131.175	h2o	113.16	57.8138
	0.389136	lys-L	C00047	cpd00039	0.0641573	Amino Acid	C6H15N2O2	6	15	2	2	0	0	0			147.198	h2o	129.183	50.2697
	0.174308	met-L	C00073	cpd00060	0.0287384	Amino Acid	C5H11NO2S	5	11	1	2	0	1	0			149.214	h2o	131.199	22.869
	0.210061	phe-L	C00079	cpd00066	0.034633	Amino Acid	C9H11NO2	9	11	1	2	0	0	0			165.192	h2o	147.177	30.9161
	0.250684	pro-L	C00148	cpd00129	0.0413306	Amino Acid	C5H9NO2	5	9	1	2	0	0	0			115.132	h2o	97.117	24.3457
	0.244674	ser-L	C00716	cpd00054	0.0403397	Amino Acid	C3H7NO3	3	7	1	3	0	0	0			105.093	h2o	87.078	21.3057
	0.287681	thr-L	C00188	cpd00161	0.0474303	Amino Acid	C4H9NO3	4	9	1	3	0	0	0			119.12	h2o	101.105	29.086
	0.0644587	trp-L	C00078	cpd00065	0.0106274	Amino Acid	C11H12N2O2	11	12	2	2	0	0	0			204.229	h2o	186.214	12.0031
	0.15638	tyr-L	C00082	cpd00069	0.0257825	Amino Acid	C9H11NO3	9	11	1	3	0	0	0			181.191	h2o	163.176	25.5174
	0.479917	val-L	C00183	cpd00156	0.0791245	Amino Acid	C5H11NO2	5	11	1	2	0	0	0			117.148	h2o	99.133	47.5756
0.00312158	0.0258522	ptrc	C00134	cpd00118	0.847896	amino acid precursor	C4H14N2	4	14	2	0	0	0	0			90.17	none	90.17	2.3311	3.12161
	0.00487068	hspmd	C06366	cpd03802	0.152104	amino acid precursor	C8H24N3	8	24	3	0	0	0	0			162.301	none	162.301	0.790516
0.00578976	0.0357086	glycogen	C00182	cpd00155	0.234772	carbohydrate	C6H10O5	6	10	0	5	0	0	0			162.141	none	162.141	5.78983	5.78983
0.034842	0.034302	datp	C00131	cpd00115	0.303114	DNA	C10H12N5O12P3	10	12	5	12	3	0	0			487.151	ppi	312.202	10.7092	34.8424
	0.0222808	dctp	C00458	cpd00356	0.196886	DNA	C9H12N3O13P3	9	12	3	13	3	0	0			463.125	ppi	288.176	6.42078
	0.0222808	dgtp	C00286	cpd00241	0.196886	DNA	C10H12N5O13P3	10	12	5	13	3	0	0			503.15	ppi	328.201	7.31257
	0.034302	dttp	C00459	cpd00357	0.303114	DNA	C10H13N2O14P3	10	13	2	14	3	0	0			478.136	ppi	303.187	10.3999
0.00332256	0.00103631	amp	C00020	cpd00018	0.142857	soluable pool	C10H12N5O7P	10	12	5	7	1	0	0			345.208	none	345.208	0.357744	3.32259
	0.00207263	adp	C00008	cpd00008	0.285714	soluable pool	C10H12N5O10P2	10	12	5	10	2	0	0			424.179	none	424.179	0.879165
	0.00414526	atp	C00002	cpd00002	0.571429	soluable pool	C10H12N5O13P3	10	12	5	13	3	0	0			503.15	none	503.15	2.08569
0.231239	0.142908	ctp	C00063	cpd00052	0.199971	RNA	C9H12N3O14P3	9	12	3	14	3	0	0			479.124	ppi	304.175	43.469	231.241
	0.230269	gtp	C00044	cpd00038	0.322216	RNA	C10H12N5O14P3	10	12	5	14	3	0	0			519.149	ppi	344.2	79.2586
	0.154307	utp	C00075	cpd00062	0.215922	RNA	C9H11N2O15P3	9	11	2	15	3	0	0			480.108	ppi	305.159	47.0882
	0.187158	atp	C00002	cpd00002	0.261891	RNA	C10H12N5O13P3	10	12	5	13	3	0	0			503.15	ppi	328.201	61.4255
0.0526927	0.001932	dggpg		cpd15842	0.0117845	lipid	C46H78O8P	46	78	0	8	1	0	0			789	none	789	1.52435	52.6933
	0.052161	dpgpi		cpd15860	0.0454545	lipid	C49H98O11P1	49	98	0	11	1	0	0			894.286	none	894.286	46.6469
	0.00552	dpgps		cpd15861	0.0218855	lipid	C46H93N1O8P1	46	93	1	8	1	0	0			819.223	none	819.223	4.52211
0	4.21249e-05	f420-2		cpd15866	0.000532301	cofactor	C29H32O18N5P1	29	32	5	18	1	0	0			769.566	none	769.566	0.0324179	11.9394
	3.15937e-05	f420-3		cpd15868	0.000399225	cofactor	C34H38N6O21P	34	38	6	21	1	0	0			897.673	none	897.673	0.0283608
	0.00494968	Calomide	C00194	cpd00166		cofactor	C72H101CoN18O17P	72	101	18	17	1	0	0	1		1578.66	none	1578.66	7.81386
	0.00210625	siroheme	C00748	cpd00557	0.026615	cofactor	C42H44FeN4O16	42	44	4	16	0	0	0		1	916.661	none	916.7	1.9308
	0.000105312	thf	C00101	cpd00087	0.00133075	cofactor	C19H21N7O6	19	21	7	6	0	0	0			443.42	none	443.42	0.0466976
	0.000105312	accoa	C00024	cpd00022	0.00133075	cofactor	C23H34N7O17P3S	23	34	7	17	3	1	0			805.545	none	805.545	0.0848338
	6.31874e-06	coa	C00010	cpd00010	7.98451e-05	cofactor	C21H32N7O16P3S	21	32	7	16	3	1	0			763.508	none	763.508	0.00482441
	0.00231687	nad	C00003	cpd00003	0.0292765	cofactor	C21H26N7O14P2	21	26	7	14	2	0	0			662.422	none	662.422	1.53475
	0.000105312	nadh	C00004	cpd00004	0.00133075	cofactor	C21H27N7O14P2	21	27	7	14	2	0	0			663.43	none	663.43	0.0698673
	0.000105312	nadp	C00006	cpd00006	0.00133075	cofactor	C21H25N7O17P3	21	25	7	17	3	0	0			740.385	none	740.385	0.0779716
	0.000421249	nadph	C00005	cpd00005	0.00532301	cofactor	C21H26N7O17P3	21	26	7	17	3	0	0			741.393	none	741.393	0.312311
	3.15937e-06	succoa	C00091	cpd00078	3.99225e-05	cofactor	C25H35N7O19P3S	25	35	7	19	3	1	0			862.573	none	862.573	0.00272519
	x	atp	C00002	cpd00002
	x	h2o	C00001	cpd00001
	x+0.19130357535654	atp	C00002	cpd00002
	x-6.06533892658047	h2o	C00001	cpd00001
Products
	x	adp	C00008	cpd00008
	x	h
	x	pi**	C00009	cpd00009
	0.00180492	h
	0.113165	ppi**	C00013	cpd00012
	0.714642	ppi**
	6.06534	h2o**	C00001	cpd00001
	0.827808	ppi**	C00013	cpd00012
	x-0.00207262811870574	adp	C00008	cpd00008
	x-0.00180491697756683	h
(0.582512133)ala-L + (0.335454861)arg-L + (0.273379649)asn-L + (0.273379649)asp-L + (0.103838669)cys-L + (0.298458449)gln-L + (0.298458449)glu-L + (0.694744945)gly + (0.107465768)his-L + (0.329444239)ile-L + (0.510902831)leu-L + (0.389135929)lys-L + (0.174308025)met-L + (0.21006086)phe-L + (0.250684371)pro-L + (0.244673749)ser-L + (0.287680783)thr-L + (0.064458734)trp-L + (0.156379792)tyr-L + (0.…
