# Supplementary material for: Genome-scale metabolic model analysis indicates low energy production efficiency in marine ammonia-oxidizing archaea
Source: AMB Express. 2018 Jun 27;8:106. doi: 10.1186/s13568-018-0635-y (PMC6038301; doi:10.1186/s13568-018-0635-y)
Supplement: Supplementary file 3 — Additional file 3. Model NmrFL413 in excel format. [file 13568_2018_635_MOESM3_ESM.xls]

## Sheet: Reactions
Abbreviation	Name	Reaction	GPR	GENEs	Reversible	Lower bound	Upper bound	Objective	Confidence Score	EC. Number	RAST ID	Notes
R00042	diphosphate:acetate phosphotransferase	[c] : 2.0 cpd00868 + cpd00007 --> 2.0 cpd00489 + 2.0 cpd00011			FALSE	0	999999	0		1.2.3.13	rxn00033
R00102	Glycine:ferricytochrome-c oxidoreductase (deaminating)	[c] : cpd00003 + cpd00001 --> cpd00133 + cpd00251			FALSE	0	999999	0		3.2.2.5; 3.2.2.6	rxn14307
R00103	glycine:NAD + oxidoreductase (deaminating)	[c] : cpd00003 + cpd00001 --> cpd00018 + cpd00355			FALSE	0	999999	0		3.6.1.9; 3.6.1.22	rxn00076
R00155	Glycine:2-oxoglutarate aminotransferase	[c] : cpd00014 + cpd00001 --> cpd00091 + cpd00009			FALSE	0	999999	0		3.6.1.5; 3.6.1.6	rxn00116
R00289		[c] : cpd00062 + cpd00089 --> cpd00012 + cpd00026			FALSE	0	999999	0		2.7.7.9	rxn00213
R00315	3'-Phosphoadenylylsulfate nucleotidohydrolase	[c] : cpd00002 + cpd00029 --> cpd00008 + cpd00196			FALSE	0	999999	0		2.7.2.1; 2.7.2.15	rxn00225
R00374	Uridine triphosphate pyrophosphohydrolase	[c] : cpd00033 + 2.0 cpd11609 --> cpd00150 + cpd00011 + 2.0 cpd11610 + cpd00067			FALSE	0	999999	0		1.4.99.5	rxn06951
R00471	L-Ornithine carboxy-lyase	[c] : cpd00830 --> cpd00020 + cpd00040			TRUE	-999999	999999	0		4.1.1.3; 4.1.2.14; 4.1.3.16
R00507	L-Phenylalanine ammonia-lyase	[c] : cpd00044 + cpd00001 --> cpd00048 + cpd00045			FALSE	0	999999	0		3.6.1.9; 3.6.2.2	rxn00359
R00515	L-Cysteine:oxygen oxidoreductase	[c] : cpd00052 + cpd00001 --> cpd00046 + cpd00012			FALSE	0	999999	0		3.6.1.8	rxn00367
R00581	L-Cysteine hydrogen-sulfide-lyase (adding sulfite)	[c] : cpd00054 + cpd00003 + cpd00001 --> cpd00145 + cpd00013 + cpd00004 + cpd00067			TRUE	-999999	999999	0		1.4.1.7	rxn00419
R00589		[c] : cpd00054 --> cpd00550			TRUE	-999999	999999	0		5.1.1.10; 5.1.1.18	rxn00425
R00670	L-asparagine hydro-lyase (3-cyanoalanine-forming)	[c] : cpd00064 --> cpd00118 + cpd00011			FALSE	0	999999	0		4.1.1.17	rxn00470
R00671		[c] : cpd00064 --> cpd00129 + cpd00013			FALSE	0	999999	0		4.3.1.12	rxn00471
R00697	D-Glycerate-3-phosphate phosphohydrolase	[c] : cpd00066 --> cpd00333 + cpd00013			FALSE	0	999999	0		4.3.1.24; 4.3.1.25	rxn00495
R00846	dCDP nucleotidohydrolase	[c] : cpd00095 + cpd00025 --> cpd00080 + cpd00007			FALSE	0	999999	0		1.1.3.21	rxn00614
R00893	dCTP nucleotidohydrolase	[c] : cpd00084 + cpd00007 --> cpd00467			FALSE	0	999999	0		1.13.11.20	rxn00645
R00901	L-arogenate:2-oxoglutarate aminotransferase	[c] : cpd00084 + cpd00081 --> cpd00239 + cpd00395			TRUE	-999999	999999	0		4.4.1.10	rxn00651
R00928	Succinyl-CoA:L-homoserine O-succinyltransferase	[c] : cpd00022 + cpd00141 --> cpd00029 + cpd00086			TRUE	-999999	999999	0		2.8.3.1	rxn00677
R01182	geranylgeranyl reductase	[c] : cpd00002 + cpd00121 --> cpd00008 + cpd00867			FALSE	0	999999	0		2.7.1.64	rxn00878
R01267	dTDP phosphohydrolase	[c] : cpd00132 --> cpd01651 + cpd00001			TRUE	-999999	999999	0		4.2.1.65	rxn00937
R01393	hydroxypyruvate carboxy-lyase (glycolaldehyde-forming)	[c] : cpd00145 --> cpd00229 + cpd00011			FALSE	0	999999	0		4.1.1.40	rxn01014
R01400	dUTP nucleotidohydrolase	[c] : cpd00146 --> cpd12819			TRUE	-999999	999999	0			rxn05993
R01667		[c] : cpd00533 + cpd00001 --> cpd00206 + cpd00009			FALSE	0	999999	0		3.6.1.12	rxn01221
R01731	2-methyl-4-amino-5-hydroxymethylpyrimidine-diphosphate:4-methyl-5-(2-phosphoethyl)-thiazole 2-methyl-4-aminopyridine-5-methenyltransferase	[c] : cpd00032 + cpd00616 --> cpd00041 + cpd00219		Nmar_0546	TRUE	-999999	999999	0		2.6.1.57; 2.6.1.78	rxn01270
R01777	O-Succinyl-L-homoserine succinate-lyase (adding cysteine)	[c] : cpd00078 + cpd00227 --> cpd00010 + cpd00822			FALSE	0	999999	0		2.3.1.46	rxn01304
R02063	L-Aspartate:tRNAAsp ligase (AMP-forming)	[c] : cpd00289 + 3.0 cpd00067 + 3.0 cpd00005 --> cpd03214 + 3.0 cpd00006			TRUE	-999999	999999	0		1.3.1.83	rxn01487
R02087	L-Asparagine:tRNA(Asn) ligase (AMP-forming)	[c] : cpd00293 --> cpd02612			TRUE	-999999	999999	0		5.1.3.9	rxn01506
R02092	L-Glutamate:tRNA(Gln) ligase (AMP-forming)	[c] : cpd00297 + cpd00001 --> cpd00298 + cpd00009			FALSE	0	999999	0		3.6.1.5	rxn01511
R02100	Glutaminyl-tRNA synthetase	[c] : cpd00358 + cpd00001 --> cpd00299 + cpd00012			FALSE	0	999999	0		3.6.1.19; 3.6.1.23	rxn01519
R08218	S-adenosyl-L-methionine:tRNA 5-methylaminomethyl-2-thiouridine methyltransferase	[c] : cpd00002 + cpd00054 + cpd16440 --> cpd00018 + cpd00012 + cpd15565		Nmar_1511	FALSE	0	999999	0		6.1.1.11	rxn11747
R02243	NADPH:trypanathione oxidoreductase	[c] : cpd00331 --> cpd00380 + cpd00011			FALSE	0	999999	0		4.1.1.6	rxn01605
R03195	precorrin-3A,NADH:oxygen oxidoreductase (20-hydroxylating)	[c] : cpd00774 + cpd11609 --> cpd01624 + 6.0 cpd00067 + cpd11610			TRUE	-999999	999999	0			rxn06339
R05217	2,3-bis-(O-phytany)l-sn-glycerol 1-phosphate:NAD + oxidoreductase	[c] : cpd03420 + cpd00007 + cpd00004 + cpd00067 --> cpd03833 + cpd00003 + cpd00001			FALSE	0	999999	0		1.14.13.83	rxn03532
R05555	CDP-2,3-bis-O-(geranylgeranyl)-sn-glycerol:L-serine 2,3-bis-O-(geranylgeranyl)-sn-glycerol phosphotransferase	[c] : cpd00350 + cpd00113 --> cpd08211 + cpd00012			TRUE	-999999	999999	0		2.5.1.-	rxn03843
R05807	S-adenosylmethioninamine:putrescine 3-aminopropyltransferase	[c] : cpd03426 + cpd00149 --> cpd08368 + 2.0 cpd00067			FALSE	0	999999	0		4.99.1.3	rxn04045
R07399		[c] : cpd00022 + cpd00020 + cpd00001 --> cpd01700 + cpd00010			TRUE	-999999	999999	0		2.3.1.182	rxn05109
R00018	putrescine:putrescine 4-aminobutyltransferase (ammonia-forming)	[c] : 2.0 cpd00118 --> cpd03802 + cpd00013			FALSE	0	999999	0		2.5.1.44	rxn00015
R00291	UDPglucose 4-epimerase	[c] : cpd00026 --> cpd00043			TRUE	-999999	999999	0		5.1.3.2	rxn00214
R00466	Glyoxylate:oxygen oxidoreductase	[c] : cpd00040 + cpd00007 + cpd00001 --> cpd00180 + cpd00025			FALSE	0	999999	0		1.2.3.5	rxn00325
R00489	L-aspartate 1-carboxy-lyase (beta-alanine-forming)	[c] : cpd00041 --> cpd00085 + cpd00011			FALSE	0	999999	0		4.1.1.11; 4.1.1.15	rxn00346
R00511	cytidine-5'-monophosphate phosphohydrolase	[c] : cpd00046 + cpd00001 --> cpd00367 + cpd00009			FALSE	0	999999	0		3.1.3.5	rxn00363
R00864		[c] : cpd00081 + cpd00074 --> cpd00268			TRUE	-999999	999999	0		non-enzymatic	rxn00625
R00963	5'-nucleotidase (dUMP)	[c] : cpd00091 + cpd00001 --> cpd00249 + cpd00009			FALSE	0	999999	0		3.1.3.5	rxn00708
R01221	glycine synthase	[c] : cpd00033 + cpd00087 + cpd00003 --> cpd00125 + cpd00013 + cpd00011 + cpd00004 + cpd00067			FALSE	0	999999	0		1.4.4.2; 1.8.1.4; 2.1.2.10	rxn00908
R01339		[c] : cpd11625 + cpd00023 --> cpd03077 + cpd00024			TRUE	-999999	999999	0			rxn05977
R01664	2'-deoxycytidine 5'-monophosphate phosphohydrolase	[c] : cpd00206 + cpd00001 --> cpd00654 + cpd00009			FALSE	0	999999	0		3.1.3.5	rxn01218
R01682	3-Sulfo-L-alanine carboxy-lyase (taurine-forming)	[c] : cpd00395 --> cpd00210 + cpd00011			FALSE	0	999999	0		4.1.1.15; 4.1.1.29	rxn01231
R01752	D-Glyceraldehyde:NAD + oxidoreductase	[c] : cpd00448 + cpd00003 + cpd00001 --> cpd00223 + cpd00004 + cpd00067			TRUE	-999999	999999	0		1.2.1.3	rxn01286
R01805	N-Acetylneuraminate 9-phosphate phosphohydrolase	[c] : cpd03733 + cpd00001 --> cpd00232 + cpd00009			FALSE	0	999999	0		3.1.3.29	rxn01317
R02102	5'-nucleotidase (dUMP)	[c] : cpd00299 + cpd00001 --> cpd00412 + cpd00009			FALSE	0	999999	0		3.1.3.5	rxn01521
R02200		[c] : cpd00156 + cpd00508 --> cpd00123 + cpd00322			TRUE	-999999	999999	0		2.6.1.32	rxn01577
R02252	phenylpropanoate:NAD + delta2-oxidoreductase	[c] : cpd03343 + cpd00003 --> cpd00333 + cpd00004 + cpd00067			TRUE	-999999	999999	0		1.3.1.31	rxn01610
R02706		[c] : cpd02612 + cpd00001 --> cpd00492 + cpd00009			FALSE	0	999999	0		3.1.3.-	rxn01952
R04203	(2S,3S)-3-hydroxy-2-methylbutanoyl-CoA:NAD + oxidoreductase	[c] : cpd02691 + cpd00003 --> cpd02124 + cpd00004 + cpd00067		Nmar_1028	TRUE	-999999	999999	0		1.1.1.35; 1.1.1.178	rxn02933
R05218	cob(II)yrinic acid-a,c-diamide:FMN oxidoreductase	[c] : 2.0 cpd03914 + cpd01270 --> 2.0 cpd03915 + cpd00050 + 2.0 cpd00067			TRUE	-999999	999999	0		1.16.8.1	rxn11650
R06614	3-cyano-L-alanine carboxy-lyase (3-aminopropiononitrile-forming)	[c] : cpd01651 --> cpd03377 + cpd00011			FALSE	0	999999	0		4.1.1.-	rxn04465
R06616		[c] : cpd00033 --> cpd03077			TRUE	-999999	999999	0			rxn04467
R08609		[c] : cpd00359 --> cpd00703			TRUE	-999999	999999	0		2.5.1.-
R00004	diphosphate phosphohydrolase	[c] : cpd00012 + cpd00001 --> 2.0 cpd00009		( Nmar_1175 or Nmar_1231 )	FALSE	0	999999	0		3.6.1.1	rxn00001
R00006	pyruvate:pyruvate acetaldehydetransferase (decarboxylating)	[c] : 2.0 cpd00020 --> cpd00668 + cpd00011		( Nmar_1071 and Nmar_1072 )	FALSE	0	999999	0		2.2.1.6	rxn00003
R00014	pyruvate:thiamin diphosphate acetaldehydetransferase (decarboxylating)	[c] : cpd00020 + cpd00056 --> cpd03049 + cpd00011		( Nmar_1072 and Nmar_1071 )	FALSE	0	999999	0		1.2.4.1; 2.2.1.6; 4.1.1.1	rxn00011
R00036	5-aminolevulinate hydro-lyase (adding 5-aminolevulinate and cyclizing; porphobilinogen-forming)	[c] : 2.0 cpd00338 --> cpd00689 + 2.0 cpd00001		Nmar_0509	FALSE	0	999999	0		4.2.1.24	rxn00029
R00078	Fe(II):oxygenoxidoreductase;Fe2 + :oxygen oxidoreductase	[c] : cpd00007 + 4.0 cpd10515 + 4.0 cpd00067 --> 4.0 cpd10516 + 2.0 cpd00001		Nmar_0573	FALSE	0	999999	0		1.16.3.1	rxn00056
R00081	Ferrocytochrome-c:oxygen oxidoreductase	[c] : cpd00007 + 4.0 cpd00110 + 4.0 cpd00067 --> 4.0 cpd00109 + 2.0 cpd00001		( Nmar_0183 or Nmar_0184 )	FALSE	0	999999	0		1.7.2.1; 1.9.3.1	rxn00058
R00082	Ferrocytochrome c2:oxygen oxidoreductase	[c] : cpd00007 + 4.0 cpd11798 --> 4.0 cpd11796 + 2.0 cpd00001		( Nmar_0183 and Nmar_0184 )	FALSE	0	999999	0		1.7.2.1; 1.9.3.1	rxn05771
R00084	porphobilinogen:(4-[2-carboxyethyl]-3-[carboxymethyl]pyrrol-2-yl)methyltransferase (hydrolysing)	[c] : 4.0 cpd00689 + cpd00001 --> cpd00755 + 4.0 cpd00013		Nmar_0491	FALSE	0	999999	0		2.5.1.61	rxn00060
R00086	ATP phosphohydrolase	[c] : cpd00002 + cpd00001 --> cpd00008 + cpd00009		(Nmar_1530 and Nmar_1080 and Nmar_1688 and Nmar_1689 and Nmar_1690 and Nmar_1691 and Nmar_1692 and Nmar_1693 and Nmar_1700 and Nmar_0483 )	FALSE	0	999999	0		3.6.1.3; 3.6.1.5; 3.6.1.8; 3.6.1.15	rxn00062
R00104	ATP:NAD + 2'-phosphotransferase	[c] : cpd00002 + cpd00003 --> cpd00008 + cpd00006		( Nmar_0440 or Nmar_0921 )	FALSE	0	999999	0		2.7.1.23	rxn00077
R00127	ATP:AMP phosphotransferase	[c] : cpd00002 + cpd00018 --> 2.0 cpd00008		Nmar_0403	FALSE	0	999999	0		2.7.4.3	rxn00097
R00137	ATP:nicotinamide-nucleotide adenylyltransferase	[c] : cpd00002 + cpd00355 --> cpd00012 + cpd00003		( Nmar_0960 or Nmar_1732 )	FALSE	0	999999	0		2.7.7.1; 2.7.7.18	rxn00105
R00139	ATP:2'-deoxy-5-hydroxymethylcytidine-5'-diphosphate phosphotransferase	[c] : cpd07923 + cpd00002 --> cpd07924 + cpd00008		Nmar_0228	FALSE	0	999999	0		2.7.4.6	rxn00107
R00145	alpha-amino acid:NAD + oxidoreductase (deaminating)	[c] : cpd03077 + cpd00001 + cpd00003 --> cpd11625 + cpd00013 + cpd00004 + cpd00067			TRUE	-999999	999999	0		1.4.1.1; 1.4.1.2; 1.4.1.3; 1.4.1.4	rxn05778
R00156	ATP:UDP phosphotransferase	[c] : cpd00002 + cpd00014 --> cpd00008 + cpd00062		Nmar_0228	FALSE	0	999999	0		2.7.4.6	rxn00117
R00158	ATP:UMP phosphotransferase	[c] : cpd00002 + cpd00091 --> cpd00008 + cpd00014		( Nmar_0405 or Nmar_1705 )	FALSE	0	999999	0		2.7.4.4; 2.7.4.14; 2.7.4.22	rxn00119
R00177	ATP:L-methionine S-adenosyltransferase	[c] : cpd00002 + cpd00060 + cpd00001 --> cpd00009 + cpd00012 + cpd00017		Nmar_0085	FALSE	0	999999	0		2.5.1.6	rxn00126
R00189	deamido-NAD + :ammonia ligase (AMP-forming)	[c] : cpd00002 + cpd00638 + cpd00013 --> cpd00018 + cpd00012 + cpd00003		Nmar_0966	FALSE	0	999999	0		6.3.1.5; 6.3.5.1	rxn00138
R00190	AMP:diphosphate phospho-D-ribosyltransferase	[c] : cpd00128 + cpd00103 --> cpd00018 + cpd00012		Nmar_1400	FALSE	0	999999	0		2.4.2.7; 2.4.2.8	rxn00139
R00192	S-Adenosyl-L-homocysteine hydrolase	[c] : cpd00019 + cpd00001 --> cpd00182 + cpd00135		Nmar_0964	FALSE	0	999999	0		3.3.1.1	rxn00141
R00206	ATP:pyruvate,phosphate phosphotransferase	[c] : cpd00002 + cpd00020 + cpd00009 --> cpd00018 + cpd00061 + cpd00012		Nmar_0951	TRUE	-999999	999999	0		2.7.9.1	rxn00151
R00220	L-serine ammonia-lyase	[c] : cpd00054 --> cpd00020 + cpd00013		Nmar_0848	FALSE	0	999999	0		4.3.1.17; 4.3.1.19	rxn00165
R00226	pyruvate:pyruvate acetaldehydetransferase (decarboxylating)	[c] : cpd00668 + cpd00011 --> 2.0 cpd00020		( Nmar_1071 and Nmar_1072 )	TRUE	-999999	999999	0		2.2.1.6
R00235	Acetate:CoA ligase (AMP-forming)	[c] : cpd00002 + cpd00029 + cpd00010 --> cpd00018 + cpd00012 + cpd00022		( Nmar_0866 or Nmar_0701 )	FALSE	0	999999	0		6.2.1.1	rxn00175
R00236	acetyl adenylate:CoA acetyltransferase	[c] : cpd00018 + cpd00022 --> cpd03566 + cpd00010		( Nmar_0701 or Nmar_0866 )	FALSE	0	999999	0		6.2.1.1	rxn00176
R00243	L-glutamate:NAD + oxidoreductase (deaminating)	[c] : cpd00023 + cpd00003 + cpd00001 --> cpd00024 + cpd00013 + cpd00004 + cpd00067		Nmar_1312	TRUE	-999999	999999	0		1.4.1.2; 1.4.1.3	rxn00182
R00253	L-Glutamate:ammonia ligase (ADP-forming)	[c] : cpd00002 + cpd00023 + cpd00013 --> cpd00008 + cpd00009 + cpd00053		( Nmar_1771 or Nmar_1790 )	FALSE	0	999999	0		6.3.1.2	rxn00187
R00256	L-glutamine amidohydrolase	[c] : cpd00053 + cpd00001 --> cpd00023 + cpd00013		( Nmar_0935 and Nmar_1466 and Nmar_1085 and Nmar_1086 )	FALSE	0	999999	0		3.5.1.2; 3.5.1.38; 6.3.5.4; 6.3.5.5	rxn00189
R00260	glutamate racemase	[c] : cpd00023 --> cpd00186		Nmar_0060	TRUE	-999999	999999	0		5.1.1.3	rxn00193
R00267	Isocitrate:NADP + oxidoreductase (decarboxylating)	[c] : cpd00260 + cpd00006 --> cpd00024 + cpd00011 + cpd00005 + cpd00067		Nmar_1379	FALSE	0	999999	0		1.1.1.42	rxn00198
R00275	superoxide:superoxide oxidoreductase	[c] : 2.0 cpd00532 + 2.0 cpd00067 --> cpd00025 + cpd00007		Nmar_0394	TRUE	-999999	999999	0		1.15.1.1	rxn00206
R00316	ATP:acetate adenylyltransferase	[c] : cpd00002 + cpd00029 --> cpd00012 + cpd03566		( Nmar_0701 or Nmar_0866 )	FALSE	0	999999	0		6.2.1.1	rxn00226
R00317	Acetyl phosphate phosphohydrolase	[c] : cpd00196 + cpd00001 --> cpd00029 + cpd00009		Nmar_0103	FALSE	0	999999	0		3.6.1.7	rxn00227
R00330	ATP:GDP phosphotransferase	[c] : cpd00002 + cpd00031 --> cpd00008 + cpd00038		Nmar_0228	FALSE	0	999999	0		2.7.4.6	rxn00237
R00331	ATP:nucleoside-diphosphate phosphotransferase	[c] : cpd00002 + cpd00354 --> cpd00008 + cpd00173		Nmar_0228	TRUE	-999999	999999	0		2.7.4.6	rxn00238
R00335	GTP phosphohydrolase	[c] : cpd00038 + cpd00001 --> cpd00031 + cpd00009			FALSE	0	999999	0		3.6.1.5; 3.6.5.1; 3.6.5.2; 3.6.5.3	rxn00241
R00341	ATP:oxaloacetate carboxy-lyase (transphosphorylating;phosphoenolpyruvate-forming)	[c] : cpd00002 + cpd00032 --> cpd00008 + cpd00061 + cpd00011		Nmar_0392	FALSE	0	999999	0		4.1.1.49	rxn00247
R00342	(S)-malate:NAD + oxidoreductase	[c] : cpd00130 + cpd00003 --> cpd00032 + cpd00004 + cpd00067		( Nmar_0338 or Nmar_0676 )	TRUE	-999999	999999	0		1.1.1.37; 1.1.1.299	rxn00248
R00351	acetyl-CoA:oxaloacetate C-acetyltransferase (thioester-hydrolysing)	[c] : cpd00022 + cpd00001 + cpd00032 --> cpd00137 + cpd00010		Nmar_1099	FALSE	0	999999	0		2.3.3.1; 2.3.3.3	rxn00256
R00354	(3S)-citryl-CoA oxaloacetate-lyase (acetyl-CoA-forming)	[c] : cpd00022 + cpd00032 --> cpd00442		Nmar_1621	FALSE	0	999999	0		4.1.3.34	rxn00259
R00355	L-Aspartate:2-oxoglutarate aminotransferase	[c] : cpd00041 + cpd00024 --> cpd00032 + cpd00023		( Nmar_0177 or Nmar_0865 or Nmar_0546 )	TRUE	-999999	999999	0		2.6.1.1	rxn00260
R00362	citrate oxaloacetate-lyase (forming acetate from the pro-S carboxymethyl group of citrate)	[c] : cpd00137 --> cpd00029 + cpd00032		Nmar_1621	TRUE	-999999	999999	0		4.1.3.6	rxn00265
R00371	Acetyl-CoA:glycine C-acetyltransferase	[c] : cpd00022 + cpd00033 --> cpd00010 + cpd02211		Nmar_0819	FALSE	0	999999	0		2.3.1.29	rxn00274
R00380	S-Adenosyl-L-methionine:DNA (cytosine-5-)-methyltransferase	[c] : cpd00017 + cpd11461 --> cpd00019 + cpd12223		Nmar_1473	FALSE	0	999999	0		2.1.1.37	rxn05821
R00405	Succinate:CoA ligase (ADP-forming)	[c] : cpd00002 + cpd00036 + cpd00010 --> cpd00008 + cpd00009 + cpd00078		( Nmar_1123 and Nmar_1124 )	TRUE	-999999	999999	0		6.2.1.5	rxn00285
R00408	succinate:FAD oxidoreductase	[c] : cpd00036 + cpd00015 --> cpd00982 + cpd00106		( Nmar_0261 and Nmar_0258 )	TRUE	-999999	999999	0		1.3.99.1	rxn00288
R00412	succinate:acceptor oxidoreductase	[c] : cpd00036 + cpd11609 --> cpd00106 + cpd11610		( Nmar_0258 and Nmar_0261)	FALSE	0	999999	0		1.3.99.1	rxn05836
R00424	GTP 7,8-8,9-dihydrolase	[c] : cpd00038 + cpd00001 --> cpd02978 + cpd00047		Nmar_0038	TRUE	-999999	999999	0		3.5.4.16	rxn00299
R00428	GTP 7,8-8,9-dihydrolase	[c] : cpd00038 + cpd00001 --> cpd03518		Nmar_0038	FALSE	0	999999	0		3.5.4.16	rxn00302
R00480	ATP:L-aspartate 4-phosphotransferase	[c] : cpd00002 + cpd00041 --> cpd00008 + cpd01977		Nmar_1754	FALSE	0	999999	0		2.7.2.4	rxn00337
R00483	L-aspartate:ammonia ligase (AMP-forming)	[c] : cpd00002 + cpd00041 + cpd00013 --> cpd00018 + cpd00012 + cpd00132		( Nmar_0935 or Nmar_1466 )	FALSE	0	999999	0		6.3.1.1; 6.3.5.4	rxn00340
R00490	L-aspartate ammonia-lyase (fumarate-forming)	[c] : cpd00041 --> cpd00106 + cpd00013		Nmar_1260	FALSE	0	999999	0		3.5.1.38; 4.3.1.1	rxn00347
R00494	glutathione gamma-glutamylaminopeptidase	[c] : cpd00042 + cpd00001 --> cpd01017 + cpd00023		Nmar_1004	FALSE	0	999999	0		2.3.2.2	rxn00350
R00509	ATP:adenylylsulfate 3'-phosphotransferase	[c] : cpd00002 + cpd00193 --> cpd00008 + cpd00044		Nmar_0023	FALSE	0	999999	0		2.7.1.25	rxn00361
R00512	ATP:CMP phosphotransferase	[c] : cpd00002 + cpd00046 --> cpd00008 + cpd00096		Nmar_0405	FALSE	0	999999	0		2.7.4.14; 2.7.4.25	rxn00364
R00529	ATP:sulfate adenylyltransferase	[c] : cpd00002 + cpd00048 --> cpd00012 + cpd00193		Nmar_0050	FALSE	0	999999	0		2.7.7.4	rxn00379
R00539	Acyl phosphate phosphohydrolase	[c] : cpd12031 + cpd00001 --> cpd00049 + cpd00009		Nmar_0103	FALSE	0	999999	0		3.6.1.7	rxn05854
R00566	L-arginine carboxy-lyase (agmatine-forming)	[c] : cpd00051 --> cpd00152 + cpd00011		Nmar_1180	FALSE	0	999999	0		4.1.1.19	rxn00405
R00570	ATP:CDP phosphotransferase	[c] : cpd00002 + cpd00096 --> cpd00008 + cpd00052		Nmar_0228	FALSE	0	999999	0		2.7.4.6	rxn00409
R00571	UTP:ammonia ligase (ADP-forming)	[c] : cpd00002 + cpd00062 + cpd00013 --> cpd00008 + cpd00009 + cpd00052		Nmar_0919	FALSE	0	999999	0		6.3.4.2	rxn00410
R00573	UTP:L-glutamine amido-ligase (ADP-forming)	[c] : cpd00002 + cpd00062 + cpd00053 + cpd00001 --> cpd00008 + cpd00009 + cpd00052 + cpd00023		Nmar_0919	FALSE	0	999999	0		6.3.4.2	rxn00412
R00575	HCO3-:L-glutamine amido-ligase (ADP-forming, carbamate-phosphorylating)	[c] : 2.0 cpd00002 + cpd00053 + cpd00242 + cpd00001 --> 2.0 cpd00008 + cpd00009 + cpd00023 + cpd00146		( Nmar_1086 and Nmar_1085 )	FALSE	0	999999	0		6.3.5.5	rxn00414
R00578	L-aspartate:L-glutamine amido-ligase (AMP-forming)	[c] : cpd00002 + cpd00041 + cpd00053 + cpd00001 --> cpd00018 + cpd00012 + cpd00132 + cpd00023		( Nmar_0935 or Nmar_1466 )	FALSE	0	999999	0		6.3.5.4	rxn00416
R00582	O-phospho-L-serine phosphohydrolase	[c] : cpd00738 + cpd00001 --> cpd00054 + cpd00009		Nmar_0666	FALSE	0	999999	0		3.1.3.3	rxn00420
R00596	S-adenosyl-L-methionine:tRNA adenine N1-methyltransferase	[c] : cpd00017 + cpd17469 --> cpd00019 + cpd12482		Nmar_0690	FALSE	0	999999	0		2.1.1.36	rxn14343
R00598	S-Adenosyl-L-methionine:tRNA guanine N2-methyltransferase	[c] : cpd00017 + cpd11985 --> cpd00019 + cpd12484		Nmar_1394	FALSE	0	999999	0		2.1.1.32	rxn11549
R00615	Thiamin diphosphate phosphohydrolase	[c] : cpd00056 + cpd00001 --> cpd00793 + cpd00009		Nmar_1530	FALSE	0	999999	0		3.6.1.15	rxn00436
R00617	ATP:thiamin-phosphate phosphotransferase	[c] : cpd00002 + cpd00793 --> cpd00008 + cpd00056		Nmar_1448	FALSE	0	999999	0		2.7.4.16	rxn00438
R00623	primary_alcohol:NAD + oxidoreductase	[c] : cpd00195 + cpd00003 --> cpd11616 + cpd00004 + cpd00067		( Nmar_0523 or Nmar_1193 )	TRUE	-999999	999999	0		1.1.1.1; 1.1.1.71	rxn05871
R00624	Secondary_alcohol:NAD + oxidoreductase	[c] : cpd11901 + cpd00003 --> cpd11872 + cpd00004 + cpd00067		( Nmar_0523 or Nmar_1193 )	TRUE	-999999	999999	0		1.1.1.1	rxn14386
R00658	2-phospho-D-glycerate hydro-lyase (phosphoenolpyruvate-forming)	[c] : cpd00482 --> cpd00061 + cpd00001		Nmar_0317	TRUE	-999999	999999	0		4.2.1.11	rxn00459
R00661	phosphoenolpyruvate 2,3-phosphonomutase	[c] : cpd00061 --> cpd01807		Nmar_0160	TRUE	-999999	999999	0		5.4.2.9	rxn00462
R00674	L-serine hydro-lyase (adding indole; L-tryptophan-forming)	[c] : cpd00065 + cpd00001 --> cpd00054 + cpd00359		( Nmar_0916 and Nmar_0915 )	FALSE	0	999999	0		4.2.1.20; 4.2.1.122	rxn00474
R00691	L-arogenate hydro-lyase (decarboxylating; L-phenylalanine-forming)	[c] : cpd00616 --> cpd00066 + cpd00001 + cpd00011		Nmar_1567	FALSE	0	999999	0		4.2.1.51; 4.2.1.91	rxn00490
R00694	L-Phenylalanine:2-oxoglutarate aminotransferase	[c] : cpd00066 + cpd00024 --> cpd00143 + cpd00023		( Nmar_0546 or Nmar_0865 or Nmar_1557 )	TRUE	-999999	999999	0		2.6.1.1; 2.6.1.5; 2.6.1.9; 2.6.1.57	rxn00493
R00713	succinate-semialdehyde:NAD + oxidoreductase	[c] : cpd00199 + cpd00003 + cpd00001 --> cpd00036 + cpd00004 + cpd00067		Nmar_1608	FALSE	0	999999	0		1.2.1.16; 1.2.1.24	rxn00508
R00714	succinate-semialdehyde:NADP + oxidoreductase	[c] : cpd00199 + cpd00006 + cpd00001 --> cpd00036 + cpd00005 + cpd00067		Nmar_1608	FALSE	0	999999	0		1.2.1.16; 1.2.1.79	rxn00509
R00717	Glycolate:NAD + oxidoreductase	[c] : cpd00139 + cpd00003 --> cpd00040 + cpd00004 + cpd00067		Nmar_0412	TRUE	-999999	999999	0		1.1.1.26; 1.1.1.29	rxn00512
R00722	ATP:IDP phosphotransferase	[c] : cpd00002 + cpd00090 --> cpd00008 + cpd00068		Nmar_0228	TRUE	-999999	999999	0		2.7.4.6	rxn00515
R00734	L-tyrosine:2-oxoglutarate aminotransferase	[c] : cpd00069 + cpd00024 --> cpd00868 + cpd00023		( Nmar_0546 or Nmar_0865 or Nmar_1557 )	TRUE	-999999	999999	0		2.6.1.1; 2.6.1.5; 2.6.1.9; 2.6.1.57	rxn00527
R00750	4-hydroxy-2-oxopentanoate pyruvate-lyase (acetaldehyde-forming)	[c] : cpd02258 --> cpd00071 + cpd00020		Nmar_0140	FALSE	0	999999	0		4.1.3.39	rxn00540
R00754	ethanol:NAD + oxidoreductase	[c] : cpd00363 + cpd00003 --> cpd00071 + cpd00004 + cpd00067		( Nmar_0523 or Nmar_1193 )	TRUE	-999999	999999	0		1.1.1.1; 1.1.1.71	rxn00543
R00762	D-Fructose-1,6-bisphosphate 1-phosphohydrolase	[c] : cpd00290 + cpd00001 --> cpd00072 + cpd00009		Nmar_1035	FALSE	0	999999	0		3.1.3.11	rxn00549
R00765	D-glucosamine-6-phosphate aminohydrolase (ketol isomerizing)	[c] : cpd00288 + cpd00001 --> cpd00072 + cpd00013			FALSE	0	999999	0		3.5.99.6	rxn00552
R00768	L-glutamine:D-fructose-6-phosphate isomerase (deaminating)	[c] : cpd00053 + cpd00072 --> cpd00023 + cpd00288		Nmar_0323	FALSE	0	999999	0		2.6.1.16	rxn00555
R00771	D-glucose-6-phosphate aldose-ketose-isomerase	[c] : cpd00079 --> cpd00072		Nmar_0167	TRUE	-999999	999999	0		5.3.1.9
R00772	D-mannose-6-phosphate aldose-ketose-isomerase	[c] : cpd00235 --> cpd00072		Nmar_0167	TRUE	-999999	999999	0		5.3.1.8
R00856	CTP:sn-glycerol-3-phosphate cytidylyltransferase	[c] : cpd00052 + cpd00080 --> cpd00012 + cpd00402		Nmar_1298	FALSE	0	999999	0		2.7.7.39	rxn00621
R00858	hydrogen-sulfide:NADP + oxidoreductase	[c] : cpd00239 + 3.0 cpd00006 + 3.0 cpd00001 --> cpd00081 + 3.0 cpd00005 + 3.0 cpd00067		Nmar_0679	TRUE	-999999	999999	0		1.8.1.2	rxn00623
R00875	D-Glucitol:NAD + 2-oxidoreductase	[c] : cpd00588 + cpd00003 --> cpd00082 + cpd00004 + cpd00067		Nmar_1079	TRUE	-999999	999999	0		1.1.1.14; 1.1.1.15	rxn00634
R00885	GTP:alpha-D-mannose-1-phosphate guanylyltransferase	[c] : cpd00038 + cpd00485 --> cpd00012 + cpd00083		( Nmar_0424 or Nmar_0541 )	FALSE	0	999999	0		2.7.7.13	rxn00641
R00888	GDP-alpha-D-mannose 4,6-hydro-lyase (GDP-4-dehydro-alpha-D-rhamnose-forming)	[c] : cpd00083 --> cpd00900 + cpd00001		Nmar_0150	FALSE	0	999999	0		4.2.1.47	rxn00642
R00896	L-cysteine:2-oxoglutarate aminotransferase	[c] : cpd00084 + cpd00024 --> cpd00706 + cpd00023		( Nmar_0546 or Nmar_0865 )	TRUE	-999999	999999	0		2.6.1.1
R00897	O3-acetyl-L-serine:hydrogen-sulfide 2-amino-2-carboxyethyltransferase	[c] : cpd00722 + cpd00239 --> cpd00084 + cpd00029		Nmar_0670	FALSE	0	999999	0		2.5.1.47; 2.5.1.65	rxn00649
R00899	L-cysteinylglycine dipeptidase	[c] : cpd01017 + cpd00001 --> cpd00084 + cpd00033		Nmar_0296	FALSE	0	999999	0		3.4.11.1; 3.4.11.2; 3.4.11.23; 3.4.13.-	rxn00650
R00900	L-cysteine,glutathione:NADP + oxidoreductase (disulfide-forming)	[c] : cpd00084 + cpd00042 + cpd00006 --> cpd12732 + cpd00005		Nmar_0672	TRUE	-999999	999999	0		1.8.1.9; 1.8.1.10	rxn05910
R00925	Propanoate:CoA ligase (AMP-forming)	[c] : cpd00002 + cpd00141 + cpd00010 --> cpd00018 + cpd00012 + cpd00086		( Nmar_0701 or Nmar_0866 )	FALSE	0	999999	0		6.2.1.1; 6.2.1.17	rxn00674
R00926	Propionyladenylate:CoA propionyltransferase	[c] : cpd03560 + cpd00010 --> cpd00018 + cpd00086		( Nmar_0866 or Nmar_0701 )	TRUE	-999999	999999	0		6.2.1.1; 6.2.1.17	rxn00675
R00927	acetyl-CoA:propanoyl-CoA 2-C-acetyltransferase	[c] : cpd00086 + cpd00022 --> cpd00010 + cpd02124		Nmar_1631	FALSE	0	999999	0		2.3.1.9; 2.3.1.16	rxn00676
R00944	10-Formyltetrahydrofolate amidohydrolase	[c] : cpd00201 + cpd00001 --> cpd00047 + cpd00087		Nmar_0223	FALSE	0	999999	0		3.5.1.10	rxn00691
R00945	5,10-Methylenetetrahydrofolate:glycine hydroxymethyltransferase	[c] : cpd00087 + cpd00054 --> cpd00125 + cpd00033 + cpd00001		Nmar_1793	FALSE	0	999999	0		2.1.2.1	rxn00692
R00946	5-Methyltetrahydrofolate:L-homocysteine S-methyltransferase	[c] : cpd00345 + cpd00135 --> cpd00087 + cpd00060		( Nmar_1267 and Nmar_1268 )	FALSE	0	999999	0		2.1.1.13	rxn00693
R00955	UDP-glucose:alpha-D-galactose-1-phosphate uridylyltransferase	[c] : cpd00026 + cpd00348 --> cpd00089 + cpd00043		Nmar_0538	TRUE	-999999	999999	0		2.7.7.12	rxn00701
R00965	orotidine-5'-phosphate carboxy-lyase (UMP-forming)	[c] : cpd00810 --> cpd00091 + cpd00011		Nmar_1418	FALSE	0	999999	0		4.1.1.23	rxn00710
R00985	chorismate pyruvate-lyase (amino-accepting; anthranilate-forming)	[c] : cpd00093 + cpd00020 + cpd00001 --> cpd00216 + cpd00013		( Nmar_0912 and Nmar_0911 )	TRUE	-999999	999999	0		4.1.3.27	rxn00726
R00986	Chorismate pyruvate-lyase (amino-accepting)	[c] : cpd00216 + cpd00053 --> cpd00093 + cpd00020 + cpd00023		( Nmar_0912 and Nmar_0911 )	FALSE	0	999999	0		4.1.3.27	rxn00727
R00994	(2R,3S)-3-methylmalate:NAD + oxidoreductase	[c] : cpd03593 + cpd00003 --> cpd00094 + cpd00011 + cpd00004 + cpd00067		Nmar_1069	FALSE	0	999999	0		1.1.1.85	rxn00735
R00996	L-threonine ammonia-lyase (2-oxobutanoate-forming)	[c] : cpd00161 --> cpd00094 + cpd00013		Nmar_0848	FALSE	0	999999	0		4.3.1.19	rxn00737
R01007	UDP-N-acetyl-D-glucosamine:dolichyl-phosphate N-acetyl-D-glucosamine phosphotransferase	[c] : cpd00037 + cpd11619 --> cpd00091 + cpd12559		Nmar_0244	FALSE	0	999999	0		2.7.8.15	rxn05916
R01009	GDPmannose:dolichyl-phosphate O-beta-D-mannosyltransferase	[c] : cpd00083 + cpd11619 --> cpd00031 + cpd12407		Nmar_0062	FALSE	0	999999	0		2.4.1.83	rxn05918
R01015	D-glyceraldehyde-3-phosphate aldose-ketose-isomerase	[c] : cpd00102 --> cpd00095		Nmar_0950	TRUE	-999999	999999	0		5.3.1.1	rxn00747
R01049	ATP:D-ribose-5-phosphate diphosphotransferase	[c] : cpd00002 + cpd00101 --> cpd00018 + cpd00103		Nmar_1774	FALSE	0	999999	0		2.7.6.1	rxn00770
R01054	ADP-ribose ribophosphohydrolase	[c] : cpd00251 + cpd00001 --> cpd00018 + cpd00101		Nmar_1716	FALSE	0	999999	0		3.6.1.13; 3.6.1.21; 3.6.1.53; 3.6.1.-	rxn14038
R01056	D-ribose-5-phosphate aldose-ketose-isomerase	[c] : cpd00101 --> cpd00171		Nmar_0218	TRUE	-999999	999999	0		5.3.1.6	rxn00777
R01057	D-Ribose 1,5-phosphomutase	[c] : cpd00475 --> cpd00101		Nmar_0224	TRUE	-999999	999999	0		5.4.2.2; 5.4.2.7	rxn00778
R01061	D-glyceraldehyde-3-phosphate:NAD + oxidoreductase (phosphorylating)	[c] : cpd00102 + cpd00009 + cpd00003 --> cpd00203 + cpd00004 + cpd00067		Nmar_0831	TRUE	-999999	999999	0		1.2.1.12; 1.2.1.59	rxn00781
R01067	D-Fructose 6-phosphate:D-glyceraldehyde-3-phosphate glycolaldehyde transferase	[c] : cpd00072 + cpd00102 --> cpd00236 + cpd00198		( Nmar_0299 and Nmar_0300 )	TRUE	-999999	999999	0		2.2.1.1
R01068	D-fructose-1,6-bisphosphate D-glyceraldehyde-3-phosphate-lyase (glycerone-phosphate-forming)	[c] : cpd00290 --> cpd00095 + cpd00102		( Nmar_0553 or Nmar_1035 )	TRUE	-999999	999999	0		4.1.2.13	rxn00786
R01071	1-(5-phospho-D-ribosyl)-ATP:diphosphate phospho-alpha-D-ribosyl-transferase	[c] : cpd00002 + cpd00103 --> cpd01775 + cpd00012		Nmar_1559	FALSE	0	999999	0		2.4.2.17	rxn00789
R01072	5-phosphoribosylamine:diphosphate phospho-alpha-D-ribosyltransferase (glutamate-amidating)	[c] : cpd00053 + cpd00103 + cpd00001 --> cpd01982 + cpd00012 + cpd00023		Nmar_0781	FALSE	0	999999	0		2.4.2.14	rxn00790
R01073	N-(5-Phospho-D-ribosyl)anthranilate:pyrophosphate phosphoribosyl-transferase	[c] : cpd00093 + cpd00103 --> cpd02642 + cpd00012		Nmar_0913	FALSE	0	999999	0		2.4.2.18	rxn00791
R01074	biotin:CoA ligase (AMP-forming)	[c] : cpd00002 + cpd00104 --> cpd00012 + cpd03517		Nmar_0984	FALSE	0	999999	0		6.2.1.11; 6.3.4.9; 6.3.4.10; 6.3.4.11	rxn00792
R01078	dethiobiotin:sulfur sulfurtransferase	[c] : cpd01311 + cpd00074 + 2.0 cpd00017 + 2.0 cpd12713 + 2.0 cpd00067 --> cpd00104 + 2.0 cpd00060 + 2.0 cpd03091		Nmar_0821	TRUE	-999999	999999	0		2.8.1.6	rxn14045
R01083	N6-(1,2-dicarboxyethyl)AMP AMP-lyase (fumarate-forming)	[c] : cpd02375 --> cpd00106 + cpd00018		Nmar_1455	TRUE	-999999	999999	0		4.3.2.2	rxn00800
R01086	2-(Nomega-L-arginino)succinate arginine-lyase (fumarate-forming)	[c] : cpd02152 --> cpd00106 + cpd00051		Nmar_0263	FALSE	0	999999	0		4.3.2.1	rxn00802
R01090	L-Leucine:2-oxoglutarate aminotransferase	[c] : cpd00107 + cpd00024 --> cpd00200 + cpd00023		( Nmar_0192 or Nmar_0248 )	TRUE	-999999	999999	0		2.6.1.6; 2.6.1.42; 2.6.1.67	rxn00806
R01123	Isopentenyl-diphosphate delta3-delta2-isomerase	[c] : cpd00113 --> cpd00202		Nmar_0313	TRUE	-999999	999999	0		5.3.3.2	rxn00830
R01130	IMP:NAD + oxidoreductase	[c] : cpd00114 + cpd00003 + cpd00001 --> cpd00497 + cpd00004 + cpd00067		Nmar_1569	TRUE	-999999	999999	0		1.1.1.205	rxn00834
R01135	IMP:L-aspartate ligase (GDP-forming)	[c] : cpd00038 + cpd00114 + cpd00041 --> cpd00031 + cpd00009 + cpd02375		Nmar_1420	FALSE	0	999999	0		6.3.4.4	rxn00838
R01137	ATP:dADP phosphotransferase	[c] : cpd00002 + cpd00177 --> cpd00008 + cpd00115		Nmar_0228	FALSE	0	999999	0		2.7.4.6	rxn00839
R01157	Agmatine amidinohydrolase	[c] : cpd00152 + cpd00001 --> cpd00118 + cpd00073		Nmar_0925	FALSE	0	999999	0		3.5.3.11	rxn00858
R01163	L-histidinal:NAD + oxidoreductase	[c] : cpd01324 + cpd00001 + cpd00003 --> cpd00119 + cpd00004 + cpd00067		Nmar_1558	FALSE	0	999999	0		1.1.1.23	rxn00863
R01177	butanoyl-CoA:acetyl-CoA C-butanoyltransferase	[c] : cpd00022 + cpd00120 --> cpd00010 + cpd03123		Nmar_1631	TRUE	-999999	999999	0		2.3.1.9; 2.3.1.16	rxn00874
R01185	1D-myo-inositol 1-phosphate phosphohydrolase	[c] : cpd00867 + cpd00001 --> cpd00121 + cpd00009		Nmar_0268	FALSE	0	999999	0		3.1.3.25	rxn00881
R01186	1D-myo-inositol 4-phosphate phosphohydrolase	[c] : cpd02230 + cpd00001 --> cpd00121 + cpd00009		Nmar_0268	FALSE	0	999999	0		3.1.3.25	rxn00882
R01187	1D-myo-inositol 3-phosphate phosphohydrolase	[c] : cpd02484 + cpd00001 --> cpd00121 + cpd00009		Nmar_0268	FALSE	0	999999	0		3.1.3.25	rxn00883
R01195	Ferredoxin:NADP + oxidoreductase	[c] : 2.0 cpd11620 + cpd00006 + cpd00067 --> 2.0 cpd11621 + cpd00005		( Nmar_0253 or Nmar_0267 )	FALSE	-999999	0	0		1.18.1.2	rxn14159
R01197	2-oxoglutarate:ferredoxin oxidoreductase (decarboxylating)	[c] : 2.0 cpd11621 + cpd00024 + cpd00010 --> 2.0 cpd11620 + cpd00078 + cpd00011 + 2.0 cpd00067		( Nmar_0413 and Nmar_0414 )	FALSE	0	999999	0		1.2.7.3	rxn14048
R01209	2,3-Dihydroxy-3-methylbutanoate hydro-lyase	[c] : cpd02498 --> cpd00123 + cpd00001		Nmar_0886	TRUE	-999999	999999	0		4.2.1.9	rxn00898
R01213	acetyl-CoA:3-methyl-2-oxobutanoate C-acetyltransferase (thioester-hydrolysing, carboxymethyl-forming)	[c] : cpd00022 + cpd00123 + cpd00001 --> cpd01646 + cpd00010		( Nmar_1070 or Nmar_1293 )	FALSE	0	999999	0		2.3.3.13	rxn00902
R01214	L-Valine:2-oxoglutarate aminotransferase	[c] : cpd00156 + cpd00024 --> cpd00123 + cpd00023		( Nmar_0192 or Nmar_0248 )	TRUE	-999999	999999	0		2.6.1.6; 2.6.1.42	rxn00903
R01216	2-dehydropantoate formaldehyde-lyase (3-methyl-2-oxobutanoate-forming)	[c] : cpd00712 --> cpd00123 + cpd00055		Nmar_1720	TRUE	-999999	999999	0		2.1.2.11; 4.1.2.12	rxn00905
R01220	5,10-methylenetetrahydrofolate:NADP + oxidoreductase	[c] : cpd00125 + cpd00006 --> cpd00347 + cpd00005		Nmar_1117	TRUE	-999999	999999	0		1.5.1.5	rxn00907
R01226	5,10-Methylenetetrahydrofolate:3-methyl-2-oxobutanoate hydroxymethyltransferase	[c] : cpd00125 + cpd00123 + cpd00001 --> cpd00087 + cpd00712		Nmar_1720	FALSE	0	999999	0		2.1.2.11	rxn00912
R01229	GMP:diphosphate 5-phospho-alpha-D-ribosyltransferase	[c] : cpd00207 + cpd00103 --> cpd00126 + cpd00012		Nmar_1400	FALSE	0	999999	0		2.4.2.7; 2.4.2.8; 2.4.2.22	rxn00915
R01230	Xanthosine-5'-phosphate:ammonia ligase (AMP-forming)	[c] : cpd00002 + cpd00497 + cpd00013 --> cpd00018 + cpd00012 + cpd00126		Nmar_1573	FALSE	0	999999	0		6.3.4.1; 6.3.5.2	rxn00916
R01231	Xanthosine-5'-phosphate:L-glutamine amido-ligase (AMP-forming)	[c] : cpd00002 + cpd00497 + cpd00053 + cpd00001 --> cpd00018 + cpd00012 + cpd00126 + cpd00023		Nmar_1573	FALSE	0	999999	0		6.3.5.2	rxn00917
R01244	Adenine aminohydrolase	[c] : cpd00128 + cpd00001 --> cpd00226 + cpd00013		Nmar_1578	FALSE	0	999999	0		3.5.4.2	rxn00926
R01262	glutathione:L-amino-acid 5-glutamyltransferase	[c] : cpd00042 + cpd11623 --> cpd01017 + cpd12381		Nmar_1004	TRUE	-999999	999999	0		2.3.2.2	rxn05952
R01324	citrate hydro-lyase	[c] : cpd00137 --> cpd00260		Nmar_1482	TRUE	-999999	999999	0		4.2.1.3	rxn00973
R01325	citrate hydro-lyase (cis-aconitate-forming)	[c] : cpd00137 --> cpd00331 + cpd00001		Nmar_1482	TRUE	-999999	999999	0		4.2.1.3; 4.2.1.4	rxn00974
R01354	ATP:propanoate adenylyltransferase	[c] : cpd00002 + cpd00141 --> cpd00012 + cpd03560		( Nmar_0866 or Nmar_0701 )	FALSE	0	999999	0		6.2.1.1; 6.2.1.17	rxn00986
R01373	Prephenate hydro-lyase (decarboxylating)	[c] : cpd00219 --> cpd00143 + cpd00001 + cpd00011		Nmar_1567	FALSE	0	999999	0		4.2.1.51; 4.2.1.91	rxn01000
R01388	D-Glycerate:NAD + 2-oxidoreductase	[c] : cpd00223 + cpd00003 --> cpd00145 + cpd00004 + cpd00067		( Nmar_0412 and Nmar_1111)	TRUE	-999999	999999	0		1.1.1.26; 1.1.1.29; 1.1.1.81	rxn01011
R01392	D-Glycerate:NADP + 2-oxidoreductase	[c] : cpd00223 + cpd00006 --> cpd00145 + cpd00005 + cpd00067		Nmar_1111	TRUE	-999999	999999	0		1.1.1.79; 1.1.1.81	rxn01013
R01397	carbamoyl-phosphate:L-aspartate carbamoyltransferase	[c] : cpd00146 + cpd00041 --> cpd00009 + cpd00343		Nmar_1686	FALSE	0	999999	0		2.1.3.2	rxn01018
R01398	Carbamoyl-phosphate:L-ornithine carbamoyltransferase	[c] : cpd00146 + cpd00064 --> cpd00009 + cpd00274		Nmar_0397	FALSE	0	999999	0		2.1.3.3	rxn01019
R01402	S-methyl-5'-thioadenosine:phosphate S-methyl-5-thio-alpha-D-ribosyl-transferase	[c] : cpd00128 + cpd02574 --> cpd00147 + cpd00009		Nmar_1401	FALSE	-999999	0	0		2.4.2.28	rxn01022
R01421	Benzoyl phosphate phosphohydrolase	[c] : cpd03713 + cpd00001 --> cpd00153 + cpd00009		Nmar_0103	FALSE	0	999999	0		3.6.1.7	rxn01034
R01466	O-phospho-L-homoserine phosphate-lyase (adding water;L-threonine-forming)	[c] : cpd00809 + cpd00001 --> cpd00161 + cpd00009		( Nmar_0833 or Nmar_1549 )	FALSE	0	999999	0		4.2.3.1	rxn01069
R01492	ATP:cob(I)alamin Co-beta-adenosyltransferase	[c] : cpd00002 + cpd00635 --> cpd00421 + cpd00166		Nmar_0078	FALSE	0	999999	0		2.5.1.17	rxn08194
R01512	ATP:3-phospho-D-glycerate 1-phosphotransferase	[c] : cpd00002 + cpd00169 --> cpd00008 + cpd00203		Nmar_0500	TRUE	-999999	999999	0		2.7.2.3	rxn01100
R01513	3-Phospho-D-glycerate:NAD + 2-oxidoreductase	[c] : cpd00169 + cpd00003 --> cpd02069 + cpd00004 + cpd00067		Nmar_1258	TRUE	-999999	999999	0		1.1.1.95	rxn01101
R01515	3-Phospho-D-glyceroyl phosphate phosphohydrolase	[c] : cpd00203 + cpd00001 --> cpd00169 + cpd00009		Nmar_0103	FALSE	0	999999	0		3.6.1.7	rxn01103
R01518	D-phosphoglycerate 2,3-phosphomutase	[c] : cpd00482 --> cpd00169		( Nmar_0537 or Nmar_0181 )	TRUE	-999999	999999	0		5.4.2.1	rxn01106
R01547	ATP:dAMP phosphotransferase	[c] : cpd00002 + cpd00294 --> cpd00008 + cpd00177		Nmar_0403	FALSE	0	999999	0		2.7.4.3; 2.7.4.11	rxn01127
R01625	CoA:apo-[acyl-carrier-protein] pantetheinephosphotransferase	[c] : cpd00010 + cpd12370 --> cpd00045 + cpd11493		Nmar_0138	FALSE	0	999999	0		2.7.8.7; 2.7.8.-	rxn06023
R01641	sedoheptulose-7-phosphate:D-glyceraldehyde-3-phosphate glycolaldehyde transferase	[c] : cpd00238 + cpd00102 --> cpd00101 + cpd00198		( Nmar_0300 or Nmar_0299 )	TRUE	-999999	999999	0		2.2.1.1	rxn01200
R01655	5,10-Methenyltetrahydrofolate 5-hydrolase (decyclizing)	[c] : cpd00347 + cpd00001 --> cpd00201 + cpd00067		Nmar_1117	TRUE	-999999	999999	0		3.5.4.9	rxn01211
R01658	Dimethylallyl-diphosphate:isopentenyl-diphosphate dimethylallyltranstransferase	[c] : cpd00202 + cpd00113 --> cpd00012 + cpd00283		( Nmar_0312 and Nmar_0287 and Nmar_0312 and Nmar_0312 )	FALSE	0	999999	0		2.5.1.1	rxn01213
R01662	3-phospho-D-glycerate 1,2-phosphomutase	[c] : cpd00203 --> cpd00853		( Nmar_0181 or Nmar_0537 )	TRUE	-999999	999999	0		5.4.2.1; 5.4.2.4	rxn01216
R01663	dCMP aminohydrolase	[c] : cpd00206 + cpd00001 --> cpd00299 + cpd00013		Nmar_0947	FALSE	0	999999	0		3.5.4.12	rxn01217
R01665	ATP:dCMP phosphotransferase	[c] : cpd00002 + cpd00206 --> cpd00008 + cpd00533		Nmar_0405	FALSE	0	999999	0		2.7.4.14; 2.7.4.25	rxn01219
R01687	(5-L-glutamyl)-peptide:taurine 5-glutamyltransferase	[c] : cpd12271 + cpd00210 --> cpd11608 + cpd03474		Nmar_1004	TRUE	-999999	999999	0		2.3.2.2	rxn06025
R01714	5-O-(1-Carboxyvinyl)-3-phosphoshikimate phosphate-lyase (chorismate-forming)	[c] : cpd00932 --> cpd00216 + cpd00009		Nmar_0547	FALSE	0	999999	0		4.2.3.5	rxn01255
R01771	ATP:L-homoserine O-phosphotransferase	[c] : cpd00002 + cpd00227 --> cpd00008 + cpd00809		Nmar_0041	FALSE	0	999999	0		2.7.1.39	rxn01300
R01773	L-Homoserine:NAD + oxidoreductase	[c] : cpd00227 + cpd00003 --> cpd00346 + cpd00004 + cpd00067		Nmar_0696	TRUE	-999999	999999	0		1.1.1.3	rxn01301
R01775	L-homoserine:NADP + oxidoreductase	[c] : cpd00227 + cpd00006 --> cpd00346 + cpd00005 + cpd00067		Nmar_0696	TRUE	-999999	999999	0		1.1.1.3	rxn01302
R01801	CDP-diacylglycerol:sn-glycerol-3-phosphate 3-phosphatidyltransferase	[c] : cpd11427 + cpd00080 --> cpd00046 + cpd11454		Nmar_0924	FALSE	0	999999	0		2.7.8.5	rxn06045
R01804	phosphoenolpyruvate:N-acetyl-D-mannosamine C-(1-carboxyvinyl)transferase (phosphate-hydrolysing, 2-carboxy-2-oxoethyl-forming)	[c] : cpd00492 + cpd00061 + cpd00001 --> cpd00232 + cpd00009		Nmar_0131	FALSE	0	999999	0		2.5.1.56	rxn01316
R01818	D-mannose 6-phosphate 1,6-phosphomutase	[c] : cpd00235 --> cpd00485		( Nmar_0224 or Nmar_0541 )	TRUE	-999999	999999	0		5.4.2.8	rxn01329
R01819	D-mannose-6-phosphate aldose-ketose-isomerase	[c] : cpd00235 --> cpd00072		Nmar_0167	TRUE	-999999	999999	0		5.3.1.8	rxn00559
R01827	sedoheptulose-7-phosphate:D-glyceraldehyde-3-phosphate glyceronetransferase	[c] : cpd00238 + cpd00102 --> cpd00236 + cpd00072		Nmar_0301	TRUE	-999999	999999	0		2.2.1.2	rxn01333
R01829	sedoheptulose 1,7-bisphosphate D-glyceraldehyde-3-phosphate-lyase	[c] : cpd00349 --> cpd00095 + cpd00236		( Nmar_0553 or Nmar_1035 )	TRUE	-999999	999999	0		4.1.2.13	rxn01334
R01845	Sedoheptulose 1,7-bisphosphate 1-phosphohydrolase	[c] : cpd00349 + cpd00001 --> cpd00238 + cpd00009		Nmar_1035	FALSE	0	999999	0		3.1.3.11; 3.1.3.37	rxn01345
R01857	ATP:dGDP phosphotransferase	[c] : cpd00002 + cpd00295 --> cpd00008 + cpd00241		Nmar_0228	FALSE	0	999999	0		2.7.4.6	rxn01353
R01867	(S)-dihydroorotate:fumarate oxidoreductase	[c] : cpd00282 + cpd00007 --> cpd00247 + cpd00025			FALSE	0	999999	0		1.3.98.1	rxn01360
R01870	Orotidine-5'-phosphate:diphosphate phospho-alpha-D-ribosyl-transferase	[c] : cpd00247 + cpd00103 --> cpd00810 + cpd00012		Nmar_0289	FALSE	0	999999	0		2.4.2.10	rxn01362
R01878	Cytidine aminohydrolase	[c] : cpd00367 + cpd00001 --> cpd00249 + cpd00013		Nmar_1471	FALSE	0	999999	0		3.5.4.5	rxn01368
R01884	Creatinine amidohydrolase	[c] : cpd00585 + cpd00001 --> cpd00250		Nmar_0222	TRUE	-999999	999999	0		3.5.2.10	rxn01374
R01900	isocitrate hydro-lyase (cis-aconitate-forming)	[c] : cpd00260 --> cpd00331 + cpd00001		Nmar_1482	TRUE	-999999	999999	0		4.2.1.3	rxn01388
R01931	thiosulfate:cyanide sulfurtranserase	[c] : cpd00268 + cpd00150 --> cpd00081 + cpd01211		Nmar_0441	TRUE	-999999	999999	0		2.8.1.1	rxn01416
R01954	L-Citrulline:L-aspartate ligase (AMP-forming)	[c] : cpd00002 + cpd00274 + cpd00041 --> cpd00018 + cpd00012 + cpd02152		Nmar_1286	FALSE	0	999999	0		6.3.4.5	rxn01434
R01978	acetyl-CoA:acetoacetyl-CoA C-acetyltransferase (thioester-hydrolysing, carboxymethyl-forming)	[c] : cpd00022 + cpd00001 + cpd00279 --> cpd00292 + cpd00010		Nmar_0828	FALSE	0	999999	0		2.3.3.10	rxn01454
R02003	Geranyl-diphosphate:isopentenyl-diphosphate geranyltrans-transferase	[c] : cpd00283 + cpd00113 --> cpd00012 + cpd00350		Nmar_0312	FALSE	0	999999	0		2.5.1.10	rxn01466
R02014	2'-Deoxyadenosine 5'-triphosphate:oxydized-thioredoxin 2'-oxidoreductase	[c] : cpd00115 + cpd11420 + cpd00001 --> cpd00002 + cpd11421		Nmar_1628	FALSE	-999999	0	0		1.17.4.2	rxn05232
R02016	NADPH:oxidized-thioredoxin oxidoreductase	[c] : cpd11421 + cpd00006 --> cpd11420 + cpd00005 + cpd00067		Nmar_0672	TRUE	-999999	999999	0		1.8.1.9	rxn05289
R02017	2'-Deoxyadenosine 5'-diphosphate:oxidized-thioredoxin 2'-oxidoreductase	[c] : cpd00177 + cpd11420 + cpd00001 --> cpd11421 + cpd00008		Nmar_1627	FALSE	-999999	0	0		1.17.4.1	rxn05231
R02018	2'-Deoxyuridine 5'-diphosphate:oxidized-thioredoxin 2'-oxidoreductase	[c] : cpd00978 + cpd11420 + cpd00001 --> cpd11421 + cpd00014		Nmar_1627	FALSE	-999999	0	0		1.17.4.1	rxn06075
R02019	2'-Deoxyguanosine 5'-diphosphate:oxidized-thioredoxin 2'-oxidoreductase	[c] : cpd00295 + cpd11420 + cpd00001 --> cpd00031 + cpd11421		Nmar_1627	TRUE	-999999	999999	0		1.17.4.1	rxn05233
R02020	2'-Deoxyguanosine 5'-triphosphate:oxydized-thioredoxin 2'-oxidoreductase	[c] : cpd00241 + cpd11420 + cpd00001 --> cpd00038 + cpd11421		Nmar_1628	FALSE	-999999	0	0		1.17.4.2	rxn05234
R02021	adenosine 3',5'-bisphosphate,sulfite:oxidized-thioredoxin oxidoreductase (3'-phosphoadenosine-5'-phosphosulfate -forming)	[c] : cpd11421 + cpd00044 --> cpd11420 + cpd00081 + cpd00018 + cpd00009		Nmar_0049	TRUE	-999999	999999	0		1.8.4.8	rxn05239
R02022	2'-Deoxyuridine 5'-triphosphate:oxydized-thioredoxin 2'-oxidoreductase	[c] : cpd00356 + cpd11420 + cpd00001 --> cpd00052 + cpd11421		Nmar_1628	FALSE	-999999	0	0		1.17.4.2	rxn05235
R02023	2'-Deoxyuridine 5'-triphosphate:oxydized-thioredoxin 2'-oxidoreductase	[c] : cpd00358 + cpd11420 + cpd00001 --> cpd00062 + cpd11421		Nmar_1628	FALSE	-999999	0	0		1.17.4.2	rxn05236
R02024	2'-Deoxycytidine diphosphate:oxidized-thioredoxin 2'-oxidoreductase	[c] : cpd00533 + cpd11420 + cpd00001 --> cpd11421 + cpd00096		Nmar_1627	FALSE	-999999	0	0		1.17.4.1	rxn06076
R02058	acetyl-CoA:D-glucosamine-6-phosphate N-acetyltransferase	[c] : cpd00022 + cpd00288 --> cpd00010 + cpd00293		Nmar_0540	FALSE	0	999999	0		2.3.1.4	rxn01483
R02061	trans,trans-Farnesyl-diphosphate:isopentenyl-diphosphate farnesyltranstransferase	[c] : cpd00350 + cpd00113 --> cpd00012 + cpd00289		Nmar_0312	FALSE	0	999999	0		2.5.1.29	rxn01486
R02081	(R)-Mevalonate:NAD + oxidoreductase (CoA-acetylating)	[c] : cpd00332 + cpd00010 + 2.0 cpd00003 --> cpd00292 + 2.0 cpd00004 + 2.0 cpd00067		Nmar_1560	TRUE	-999999	999999	0		1.1.1.88	rxn01500
R02093	ATP:dTDP phosphotransferase	[c] : cpd00008 + cpd00357 --> cpd00002 + cpd00297		Nmar_0228	FALSE	-999999	0	0		2.7.4.6	rxn01512
R02094	ATP:dTMP phosphotransferase	[c] : cpd00002 + cpd00298 --> cpd00008 + cpd00297		Nmar_1707	FALSE	0	999999	0		2.7.4.9; 2.7.4.12	rxn01513
R02098	ATP:dUMP phosphotransferase	[c] : cpd00002 + cpd00299 --> cpd00008 + cpd00978		Nmar_1707	FALSE	0	999999	0		2.7.4.4; 2.7.4.9	rxn01517
R02124	retinol:NAD + oxidoreductase	[c] : cpd00365 + cpd00003 --> cpd00304 + cpd00004 + cpd00067		( Nmar_0523 or Nmar_1193 )	TRUE	-999999	999999	0		1.1.1.1; 1.1.1.105	rxn01530
R02199	L-Isoleucine:2-oxoglutarate aminotransferase	[c] : cpd00322 + cpd00024 --> cpd00508 + cpd00023		( Nmar_0192 or Nmar_0248 )	TRUE	-999999	999999	0		2.6.1.42	rxn01575
R02245	ATP:(R)-mevalonate 5-phosphotransferase	[c] : cpd00002 + cpd00332 --> cpd00008 + cpd00812		Nmar_0315	FALSE	0	999999	0		2.7.1.36	rxn01607
R02269	5,6-Dihydrouracil amidohydrolase	[c] : cpd00337 + cpd00001 --> cpd01720		Nmar_0214	FALSE	0	999999	0		3.5.2.2	rxn01626
R02272	(S)-4-Amino-5-oxopentanoate 4,5-aminomutase	[c] : cpd00338 --> cpd02345		( Nmar_1017 or Nmar_0148 or Nmar_0490 )	TRUE	-999999	999999	0		5.4.3.8	rxn01629
R02283	N2-Acetyl-L-ornithine:2-oxoglutarate aminotransferase	[c] : cpd00342 + cpd00024 --> cpd00918 + cpd00023		Nmar_1291	TRUE	-999999	999999	0		2.6.1.11	rxn01637
R02285	N-Formimino-L-glutamate formiminohydrolase	[c] : cpd00344 + cpd00001 --> cpd00023 + cpd00378		Nmar_1003	FALSE	0	999999	0		3.5.3.8	rxn01639
R02291	L-Aspartate-4-semialdehyde:NADP + oxidoreductase (phosphorylating)	[c] : cpd01977 + cpd00005 + cpd00067 --> cpd00346 + cpd00009 + cpd00006		Nmar_1586	FALSE	0	999999	0		1.2.1.11	rxn01643
R02301	5-Formyltetrahydrofolate cyclo-ligase (ADP-forming)	[c] : cpd00002 + cpd02197 + cpd00067 --> cpd00008 + cpd00009 + cpd00347		Nmar_1118	FALSE	0	999999	0		6.3.3.2	rxn01653
R02319	NTP phosphohydrolase	[c] : cpd00173 + cpd00001 --> cpd00354 + cpd00009		Nmar_1530	FALSE	0	999999	0		3.6.1.15	rxn01666
R02326	ATP:dCDP phosphotransferase	[c] : cpd00002 + cpd00533 --> cpd00008 + cpd00356		Nmar_0228	FALSE	0	999999	0		2.7.4.6	rxn01673
R02328	dTTP:alpha-D-glucose-1-phosphate thymidylyltransferase	[c] : cpd00357 + cpd00089 --> cpd00012 + cpd00626		Nmar_0124	FALSE	0	999999	0		2.7.7.24	rxn01675
R02331	ATP:dUDP phosphotransferase	[c] : cpd00002 + cpd00978 --> cpd00008 + cpd00358		Nmar_0228	FALSE	0	999999	0		2.7.4.6	rxn01678
R02340	(1S,2R)-1-C-(indol-3-yl)glycerol 3-phosphate D-glyceraldehyde-3-phosphate-lyase	[c] : cpd00359 + cpd00102 --> cpd02210		( Nmar_0916 and Nmar_0915 )	FALSE	0	999999	0		4.1.2.8; 4.2.1.20	rxn01682
R02404	Itaconate:CoA ligase (ADP-forming)	[c] : cpd00002 + cpd00380 + cpd00010 --> cpd00008 + cpd00009 + cpd00416		( Nmar_1123 and Nmar_1124 )	FALSE	0	999999	0		6.2.1.5	rxn01731
R02412	ATP:shikimate 3-phosphotransferase	[c] : cpd00002 + cpd00383 --> cpd00008 + cpd02030		Nmar_0549	FALSE	0	999999	0		2.7.1.71	rxn01739
R02413	Shikimate:NADP + 3-oxidoreductase	[c] : cpd00383 + cpd00006 --> cpd01716 + cpd00005 + cpd00067		Nmar_0550	TRUE	-999999	999999	0		1.1.1.25; 1.1.1.282	rxn01740
R02433	L-cysteate:2-oxoglutarate aminotransferase	[c] : cpd00395 + cpd00024 --> cpd03285 + cpd00023		( Nmar_0546 or Nmar_0865 )	TRUE	-999999	999999	0		2.6.1.1	rxn01757
R02485	deoxycytidine aminohydrolase	[c] : cpd00654 + cpd00001 --> cpd00412 + cpd00013		Nmar_1471	FALSE	0	999999	0		3.5.4.5; 3.5.4.14	rxn01800
R02568	D-fructose 1-phosphate D-glyceraldehyde-3-phosphate-lyase	[c] : cpd00802 --> cpd00095 + cpd00448		( Nmar_0553 or Nmar_1035 )	TRUE	-999999	999999	0		4.1.2.13	rxn01870
R02585	Protein-tyrosine-phosphate phosphohydrolase	[c] : cpd11820 + cpd00001 --> cpd11704 + cpd00009		Nmar_1760	TRUE	-999999	999999	0		3.1.3.48	rxn06182
R02619	3-sulfino-L-alanine:2-oxoglutarate aminotransferase	[c] : cpd00467 + cpd00024 --> cpd03284 + cpd00023		( Nmar_0546 or Nmar_0865 )	TRUE	-999999	999999	0		2.6.1.1	rxn01906
R02649	ATP:N-acetyl-L-glutamate 5-phosphotransferase	[c] : cpd00002 + cpd00477 --> cpd00008 + cpd02552		Nmar_1290	FALSE	0	999999	0		2.7.2.8	rxn01917
R02698	4-hydroxyphenylacetate,NADH:oxygen oxidoreductase (3-hydroxylating)	[c] : cpd00489 + cpd00007 + cpd00004 + cpd00067 --> cpd00854 + cpd00003 + cpd00001		Nmar_0207	FALSE	0	999999	0		1.14.14.9	rxn01945
R02722	L-serine hydro-lyase [adding 1-C-(indol-3-yl)glycerol 3-phosphate	[c] : cpd00054 + cpd02210 --> cpd00065 + cpd00102 + cpd00001		( Nmar_0916 and Nmar_0915 )	FALSE	0	999999	0		4.2.1.20	rxn01964
R02739	alpha-D-Glucose 6-phosphate ketol-isomerase	[c] : cpd00079 --> cpd00863		Nmar_0167	TRUE	-999999	999999	0		5.1.3.15; 5.3.1.9	rxn01977
R02740	alpha-D-Glucose 6-phosphate ketol-isomerase	[c] : cpd00079 --> cpd00072		Nmar_0167	TRUE	-999999	999999	0		5.3.1.9	rxn00558
R02767	(3R)-3-Hydroxyacyl-[acyl-carrier-protein]:NADP + oxidoreductase	[c] : cpd11836 + cpd00006 --> cpd11726 + cpd00005 + cpd00067		Nmar_0634	TRUE	-999999	999999	0		1.1.1.100	rxn06237
R02853	D-O-Phosphoserine phosphohydrolase	[c] : cpd01665 + cpd00001 --> cpd00550 + cpd00009		Nmar_0666	FALSE	0	999999	0		3.1.3.3	rxn02046
R02864	S-Adenosyl-L-methionine:uroporphyrin-III C-methyltransferase	[c] : cpd00557 + 2.0 cpd00067 --> cpd10515 + cpd03426		Nmar_0511	TRUE	-999999	999999	0		4.99.1.4	rxn02056
R02918	L-Tyrosine:tRNA(Tyr) ligase (AMP-forming)	[c] : cpd00002 + cpd00069 + cpd11751 --> cpd00018 + cpd00012 + cpd12194		Nmar_1751	FALSE	0	999999	0		6.1.1.1	rxn06280
R02961		[c] : cpd00017 + cpd11755 --> cpd00019 + cpd12308		( Nmar_0606 or Nmar_1319 or Nmar_1499 )	FALSE	0	999999	0		2.1.1.72	rxn06285
R03005	ATP:nicotinamide-nucleotide adenylyltransferase	[c] : cpd00002 + cpd00873 --> cpd00012 + cpd00638		( Nmar_0960 or Nmar_1732 )	FALSE	0	999999	0		2.7.7.1; 2.7.7.18	rxn02155
R03012	L-Histidinol:NAD + oxidoreductase	[c] : cpd00641 + cpd00003 --> cpd01324 + cpd00004 + cpd00067		Nmar_1558	FALSE	0	999999	0		1.1.1.23	rxn02159
R03020	tRNA-uridine uracilmutase	[c] : cpd11767 --> cpd12182		( Nmar_0406 or Nmar_1198 )	TRUE	-999999	999999	0		5.4.99.12	rxn06298
R03035	ATP:pantetheine-4'-phosphate adenylyltransferase	[c] : cpd00002 + cpd00834 --> cpd00012 + cpd00655		Nmar_1494	FALSE	0	999999	0		2.7.7.3	rxn02175
R03038	L-Alanine:tRNA(Ala) ligase (AMP-forming)	[c] : cpd00002 + cpd00035 + cpd11906 --> cpd00018 + cpd00012 + cpd11770		Nmar_0368	TRUE	-999999	999999	0		6.1.1.7	rxn06300
R03050	2-Acetolactate pyruvate-lyase (carboxylating)	[c] : cpd00668 + cpd00056 --> cpd03049 + cpd00020		( Nmar_1072 and Nmar_1071 )	FALSE	0	999999	0		2.2.1.6	rxn02185
R03051	2,3-Dihydroxy-3-methylbutanoate:NADP + oxidoreductase (isomerizing)	[c] : cpd00668 + cpd00005 + cpd00067 --> cpd02498 + cpd00006		Nmar_0959	TRUE	-999999	999999	0		1.1.1.86	rxn02186
R03055	5,6-Dihydrothymine amidohydrolase	[c] : cpd00673 + cpd00001 --> cpd03034		Nmar_0214	TRUE	-999999	999999	0		3.5.2.2	rxn02190
R03066	2-amino-4-hydroxy-6-hydroxymethyl-7,8-dihydropteridine:4-aminobenzoate 2-amino-4-hydroxydihydropteridine-6-methenyltransferase	[c] : cpd00954 + cpd00443 --> cpd00683 + cpd00001		Nmar_1570	FALSE	0	999999	0		2.5.1.15	rxn02200
R03067	2-amino-4-hydroxy-6-hydroxymethyl-7,8-dihydropteridine-diphosphate:4-aminobenzoate 2-amino-4-hydroxydihydropteridine-6-methenyltransferase	[c] : cpd02920 + cpd00443 --> cpd00012 + cpd00683		Nmar_1570	FALSE	0	999999	0		2.5.1.15	rxn02201
R03084	3-Dehydroquinate hydro-lyase	[c] : cpd00699 --> cpd01716 + cpd00001		Nmar_0551	TRUE	-999999	999999	0		4.2.1.10	rxn02213
R03105	3-Mercaptopyruvate:cyanide sulfurtransferase	[c] : cpd00706 + cpd00081 --> cpd00268 + cpd00020		Nmar_0441	TRUE	-999999	999999	0		2.8.1.2	rxn02229
R03106	3-mercaptopyruvate:cyanide sulfurtransferase	[c] : cpd00150 + cpd00706 --> cpd01211 + cpd00020		Nmar_0441	TRUE	-999999	999999	0		2.8.1.2	rxn02230
R03132	O3-acetyl-L-serine acetate-lyase (adding hydrogen sulfide)	[c] : cpd00722 + cpd00268 --> cpd03456 + cpd00029		Nmar_0670	FALSE	0	999999	0		2.5.1.47; 2.5.1.48	rxn02246
R03165	Hydroxymethylbilane hydro-lyase(cyclizing)	[c] : cpd00755 --> cpd00774 + cpd00001		Nmar_0493	TRUE	-999999	999999	0		4.2.1.75	rxn02264
R03182	7,8-Diaminononanoate:carbon-dioxide cyclo-ligase	[c] : cpd00002 + cpd00764 + cpd00011 --> cpd00008 + cpd00009 + cpd01311		Nmar_0823	FALSE	0	999999	0		6.3.3.3	rxn02277
R03231	S-Adenosyl-L-methionine:8-amino-7-oxononanoate aminotransferase	[c] : cpd00017 + cpd00800 --> cpd02701 + cpd00764		Nmar_0822	FALSE	0	999999	0		2.6.1.62	rxn02312
R03243	5-Amino-2-oxopentanoate:2-oxoglutarate aminotransferase	[c] : cpd00807 + cpd00024 --> cpd00930 + cpd00023		Nmar_1557	TRUE	-999999	999999	0		2.6.1.9	rxn02320
R03269	N-[(R)-4'-Phosphopantothenoyl]-L-cysteine carboxy-lyase	[c] : cpd02666 --> cpd00834 + cpd00011		Nmar_1721	FALSE	0	999999	0		4.1.1.36	rxn02341
R03299	3-Hydroxyphenylacetate,NADH:oxygen oxidoreductase (3-hydroxylating)	[c] : cpd03320 + cpd00007 + cpd00004 + cpd00067 --> cpd00854 + cpd00003 + cpd00001		Nmar_0207	FALSE	0	999999	0		1.14.14.9	rxn02363
R03319	alpha-D-Hexose 1-phosphate 1,6-phosphomutase	[c] : cpd00862 --> cpd02340		Nmar_0224	TRUE	-999999	999999	0		5.4.2.2	rxn02379
R03321	beta-D-Glucose 6-phosphate ketol-isomerase	[c] : cpd00863 --> cpd00072		Nmar_0167	TRUE	-999999	999999	0		5.3.1.9	rxn02380
R03348	Nicotinate-nucleotide:pyrophosphate phosphoribosyltransferase (carboxylating)	[c] : cpd02333 + cpd00103 --> cpd00873 + cpd00012 + cpd00011		Nmar_1237	FALSE	0	999999	0		2.4.2.19	rxn02402
R03443	N-acetyl-L-glutamate-5-semialdehyde:NADP + 5-oxidoreductase (phosphrylating)	[c] : cpd02552 + cpd00005 + cpd00067 --> cpd00918 + cpd00009 + cpd00006		Nmar_1289	FALSE	0	999999	0		1.2.1.38	rxn02465
R03457	D-erythro-1-(Imidazol-4-yl)glycerol 3-phosphate hydro-lyase	[c] : cpd02843 --> cpd00930 + cpd00001		Nmar_1555	TRUE	-999999	999999	0		4.2.1.19	rxn02473
R03458	5-amino-6-(5-phosphoribitylamino)uracil:NADP + 1'-oxidoreductase	[c] : cpd02720 + cpd00006 --> cpd00931 + cpd00005 + cpd00067			TRUE	-999999	999999	0		1.1.1.193	rxn02474
R03460	Phosphoenolpyruvate:3-phosphoshikimate 5-O-(1-carboxyvinyl)-transferase	[c] : cpd00061 + cpd02030 --> cpd00009 + cpd00932		Nmar_0548	FALSE	0	999999	0		2.5.1.19	rxn02476
R03471	ATP:4-amino-5-hydroxymethyl-2-methylpyrimidine 5-phosphotransferase	[c] : cpd00002 + cpd00939 --> cpd00008 + cpd02775		Nmar_0542	FALSE	0	999999	0		2.7.1.49	rxn02484
R03472	5-amino-1-(5-phospho-D-ribosyl)imidazole formate-lyase (decarboxylating, 4-amino-2-methyl-5-phosphomethylpyrimidine-forming)	[c] : cpd02140 + cpd00017 --> cpd02775 + cpd03091 + cpd00060 + cpd00047 + cpd00204		Nmar_0543	FALSE	0	999999	0		4.1.99.17	rxn02485
R03508	1-(2-Carboxyphenylamino)-1-deoxy-D-ribulose-5-phosphate carboxy-lyase(cyclizing)	[c] : cpd00956 --> cpd02210 + cpd00011 + cpd00001		Nmar_0914	FALSE	0	999999	0		4.1.1.48	rxn02507
R03530	ATP:dIDP phosphotransferase	[c] : cpd00002 + cpd00976 --> cpd00008 + cpd00977		Nmar_0228	TRUE	-999999	999999	0		2.7.4.6	rxn02517
R03552	Acetyl-CoA:histone acetyltransferase	[c] : cpd00022 + cpd12101 --> cpd00010 + cpd11990		Nmar_0579	TRUE	-999999	999999	0		2.3.1.48	rxn11984
R03598		[c] : cpd01608 + cpd11610 --> cpd01078 + cpd00035 + cpd11609		Nmar_0497	TRUE	-999999	999999	0			rxn06420
R03599	L-selenocysteine selenide-lyase (L-alanine-forming)	[c] : cpd03389 + cpd11610 --> cpd01078 + cpd00035 + cpd11609		Nmar_0497	TRUE	-999999	999999	0		4.4.1.16	rxn06421
R03601	O3-Acetyl-L-serine acetate-lyase (adding hydrogen sulfide)	[c] : cpd00722 + cpd01078 --> cpd03389 + cpd00029		Nmar_0670	FALSE	0	999999	0		2.5.1.47	rxn02571
R03632	ATP:protamine O-phosphotransferase	[c] : cpd00002 + cpd11900 --> cpd00008 + cpd12167		Nmar_1410	FALSE	0	999999	0		2.7.11.1	rxn06428
R03646	L-Arginine:tRNA(Arg) ligase (AMP-forming)	[c] : cpd00002 + cpd00051 + cpd11907 --> cpd00018 + cpd00012 + cpd12036		Nmar_0686	FALSE	0	999999	0		6.1.1.19	rxn06432
R03650	L-Cysteine:tRNA(Cys) ligase (AMP-forming)	[c] : cpd00002 + cpd00084 + cpd11910 --> cpd00018 + cpd00012 + cpd12255		Nmar_0967	FALSE	0	999999	0		6.1.1.16	rxn06435
R03654	Glycine:tRNA(Gly) ligase (AMP-forming)	[c] : cpd00002 + cpd00033 + cpd11913 --> cpd00018 + cpd00012 + cpd12100		Nmar_0063	FALSE	0	999999	0		6.1.1.14	rxn06438
R03655	L-Histidine:tRNA(His) ligase (AMP-forming)	[c] : cpd00002 + cpd00119 + cpd11914 --> cpd00018 + cpd00012 + cpd12228		Nmar_0236	FALSE	0	999999	0		6.1.1.21	rxn06439
R03656	L-Isoleucine:tRNA(Ile) ligase (AMP-forming)	[c] : cpd00002 + cpd00322 + cpd11915 --> cpd00018 + cpd00012 + cpd12256		Nmar_1120	FALSE	0	999999	0		6.1.1.5	rxn06440
R03657	L-Leucine:tRNA(Leu) ligase (AMP-forming)	[c] : cpd00002 + cpd00107 + cpd11916 --> cpd00018 + cpd00012 + cpd12003		Nmar_0367	FALSE	0	999999	0		6.1.1.4	rxn06441
R03658	L-Lysine:tRNALys ligase (AMP-forming)	[c] : cpd00002 + cpd00039 + cpd11917 --> cpd00018 + cpd00012 + cpd01326		Nmar_0578	FALSE	0	999999	0		6.1.1.6	rxn06442
R03659	L-Methionine:tRNAMet ligase (AMP-forming)	[c] : cpd00002 + cpd00060 + cpd11918 --> cpd00018 + cpd00012 + cpd12105		Nmar_0963	FALSE	0	999999	0		6.1.1.10	rxn06443
R03660	L-Phenylalanine:tRNA(Ala) ligase (AMP-forming)	[c] : cpd00002 + cpd00066 + cpd11919 --> cpd00018 + cpd00012 + cpd12335		( Nmar_1488 and Nmar_1489 )	FALSE	0	999999	0		6.1.1.20	rxn06444
R03661	L-Proline:tRNA(Pro) ligase (AMP-forming)	[c] : cpd00002 + cpd00129 + cpd11920 --> cpd00018 + cpd00012 + cpd12164		Nmar_0658	FALSE	0	999999	0		6.1.1.15	rxn06445
R03662	L-Serine:tRNA(Ser) ligase (AMP-forming)	[c] : cpd00002 + cpd00054 + cpd11921 --> cpd00018 + cpd00012 + cpd12132		Nmar_1511	FALSE	0	999999	0		6.1.1.11	rxn06446
R03663	L-Threonine:tRNA(Thr) ligase (AMP-forming)	[c] : cpd00002 + cpd00161 + cpd11922 --> cpd00018 + cpd00012 + cpd12229		Nmar_0926	FALSE	0	999999	0		6.1.1.3	rxn06447
R03664	L-Tryptophan -tRNA(Trp) ligase (AMP-forming)	[c] : cpd00002 + cpd00065 + cpd11923 --> cpd00018 + cpd00012 + cpd12336		Nmar_1490	FALSE	0	999999	0		6.1.1.2	rxn06448
R03665	L-Valine:tRNAVal ligase (AMP-forming)	[c] : cpd00002 + cpd00156 + cpd11924 --> cpd00018 + cpd00012 + cpd12133		Nmar_1477	FALSE	0	999999	0		6.1.1.9	rxn06449
R03767	Acetyl-CoA:gentamicin-C N3-acetyltransferase	[c] : cpd00022 + cpd11974 --> cpd00010 + cpd12286		Nmar_0144	FALSE	0	999999	0		2.3.1.60; 2.3.1.81	rxn06478
R03789	tRNA-guanosine34:queuine tRNA-D-ribosyltransferase	[c] : cpd11985 + cpd01029 --> cpd11986 + cpd00207		Nmar_1536	TRUE	-999999	999999	0		2.4.2.29	rxn06485
R03867	(5-Glutamyl)-peptide:amino-acid 5-glutamyltransferase	[c] : cpd01465 + cpd11612 --> cpd03540 + cpd12298		Nmar_1004	FALSE	0	999999	0		2.3.2.2	rxn11577
R03896	(R)-2-Methylmalate hydro-lyase (2-methylmaleate-forming)	[c] : cpd01700 --> cpd01502 + cpd00001		( Nmar_0420 and Nmar_0421 and Nmar_0422 and Nmar_0423 )	TRUE	-999999	999999	0		4.2.1.35	rxn02749
R03898	2-methylmaleate hydratase	[c] : cpd01502 + cpd00001 --> cpd03593		( Nmar_0420 and Nmar_0421 and Nmar_0422 and Nmar_0423 )	TRUE	-999999	999999	0			rxn02751
R03905	Glu-tRNA(Gln):L-glutamine amido-ligase(ADP-forming)	[c] : cpd12060 + cpd00023 + cpd00009 + cpd00008 --> cpd12828 + cpd00053 + cpd00002 + cpd00001		(( Nmar_0099 and Nmar_0100 or ( Nmar_0868 and Nmar_0869 and Nmar_0870 ))	FALSE	0	999999	0		6.3.5.7	rxn10534
R03916	(5-glutamyl)-peptide:amino-acid 5-glutamyltransferase	[c] : cpd12076 + cpd00001 --> cpd16496 + cpd00023		Nmar_1004	TRUE	-999999	999999	0		2.3.2.2	rxn11997
R03940	10-Formyltetrahydrofolate:L-methionyl-tRNA N-formyltransferase	[c] : cpd12105 + cpd00201 --> cpd00087 + cpd12285		Nmar_0134	TRUE	-999999	999999	0		2.1.2.9	rxn06538
R03947	S-Adenosyl-L-methionine:uroporphyrin-III C-methyltransferase	[c] : cpd01620 + cpd00003 --> cpd03426 + cpd00004 + cpd00067		( Nmar_0492 or Nmar_0511 )	FALSE	0	999999	0		1.3.1.76	rxn02774
R03948	S-adenosyl-L-methionine:precorrin-4 C20-methyltransferase	[c] : cpd00017 + cpd01620 --> cpd00019 + cpd03420 + cpd00067		Nmar_0058	FALSE	0	999999	0		2.1.1.130	rxn02775
R03950	uroporphyrinogen methyltransferase	[c] : 2.0 cpd00017 + cpd01624 --> 2.0 cpd00019 + cpd03426		Nmar_0492	FALSE	0	999999	0		2.1.1.107	rxn02776
R03966	4-oxalocrotonate tautomerase	[c] : cpd01644 --> cpd02183		Nmar_1634	TRUE	-999999	999999	0		5.3.2.-	rxn02788
R03968	2-Isopropylmalate hydro-lyase	[c] : cpd01646 --> cpd01710 + cpd00001		(( Nmar_0421 or Nmar_0423 ) or ( Nmar_0420 or Nmar_0422 ))	TRUE	-999999	999999	0		4.2.1.33	rxn02789
R03970	gamma-glutamyltranspeptidase	[c] : cpd03407 + cpd00001 --> cpd01651 + cpd00023		Nmar_1004	FALSE	0	999999	0		2.3.2.2	rxn02791
R03971	gamma-glutamyl-beta-aminopropiononitrile amidohydrolase	[c] : cpd03377 + cpd00023 --> cpd03646 + cpd00001		Nmar_1004	TRUE	-999999	999999	0		2.3.2.2	rxn14123
R04001	3-Isopropylmalate hydro-lyase	[c] : cpd02693 --> cpd01710 + cpd00001		(( Nmar_0420 or Nmar_0422 ) and ( Nmar_0421 or Nmar_0423 ))	TRUE	-999999	999999	0		4.2.1.33	rxn02811
R04037	1-(5-phospho-D-ribosyl)-AMP 1,6-hydrolase	[c] : cpd01777 + cpd00001 --> cpd02979		Nmar_1551	TRUE	-999999	999999	0		3.5.4.19	rxn02835
R04109	L-glutamate-semialdehyde: NADP + oxidoreductase(L-glutamyl-tRNA(Glu)-forming)	[c] : cpd12227 + cpd00005 + cpd00067 --> cpd02345 + cpd11912 + cpd00006		( Nmar_0510 or Nmar_0265 )	TRUE	-999999	999999	0		1.2.1.70	rxn06591
R04120	peptide-L-methionine:thioredoxin-disulfide S-oxidoreductase [L-methionine (S)-S-oxide-forming]	[c] : cpd12237 + cpd11420 + cpd00001 --> cpd12420 + cpd11421		Nmar_0995	TRUE	-999999	999999	0		1.8.4.11	rxn06595
R04144	5-Phospho-D-ribosylamine:glycine ligase (ADP-forming)	[c] : cpd00002 + cpd01982 + cpd00033 --> cpd00008 + cpd00009 + cpd02394		Nmar_1119	FALSE	0	999999	0		6.3.4.13	rxn02895
R04159	(5-L-glutamyl)-peptide:amino-acid 5-glutamyltransferase	[c] : cpd12271 + cpd11612 --> cpd11608 + cpd12298		Nmar_1004	TRUE	-999999	999999	0		2.3.2.2	rxn06608
R04206	3-Phospho-D-erythronate hydro-lyase	[c] : cpd02132 --> cpd02645 + cpd00001		Nmar_0317	TRUE	-999999	999999	0		4.2.1.11	rxn02936
R04208	2-(Formamido)-N1-(5-phosphoribosyl)acetamidine cyclo-ligase (ADP-forming)	[c] : cpd00002 + cpd02826 --> cpd00008 + cpd00009 + cpd02140		Nmar_0582	FALSE	0	999999	0		6.3.3.1	rxn02937
R04212	Asp-tRNA(Asn):L-glutamine amido-ligase (ADP-forming)	[c] : cpd12313 + cpd00023 + cpd00009 + cpd00008 --> cpd12829 + cpd00053 + cpd00002 + cpd00001		( Nmar_0868 and Nmar_0869 and Nmar_0870 )	FALSE	-999999	0	0		6.3.5.6	rxn11595
R04216	dolichyl-diphosphooligosaccharide:protein-L-asparagine oligopolysaccharidotransferase	[c] : cpd12494 + cpd12235 --> cpd11713 + cpd13386		Nmar_0075	TRUE	-999999	999999	0		2.4.1.119	rxn06620
R04230	(R)-4'-Phosphopantothenate:L-cysteine ligase	[c] : cpd00002 + cpd02201 + cpd00084 --> cpd00018 + cpd00012 + cpd02666		Nmar_1721	FALSE	0	999999	0		6.3.2.5	rxn12512
R04231	(R)-4'-Phosphopantothenate:L-cysteine ligase	[c] : cpd00052 + cpd02201 + cpd00084 --> cpd00046 + cpd00012 + cpd02666		Nmar_1721	FALSE	0	999999	0		6.3.2.5	rxn09177
R04238	Aminoacyl-tRNA aminoacylhydrolase	[c] : cpd12414 + cpd00001 --> cpd12338 + cpd11615		Nmar_1200	TRUE	-999999	999999	0		3.1.1.29	rxn06624
R04273	Peptidylproline cis-trans-isomerase	[c] : cpd12390 --> cpd12358		( Nmar_1730 or Nmar_1740 )	TRUE	-999999	999999	0		5.2.1.8	rxn06633
R04274	RNA-3'-phosphate:RNA ligase (cyclizing, AMP-forming)	[c] : cpd00002 + cpd12362 --> cpd00018 + cpd00012 + cpd12517		Nmar_1733	FALSE	0	999999	0		6.5.1.4	rxn06634
R04292	glycerone phosphate:iminosuccinate alkyltransferase (cyclizing)	[c] : cpd02333 + 2.0 cpd00001 + cpd00009 --> cpd03470 + cpd00095		Nmar_1239	TRUE	-999999	999999	0		2.5.1.72	rxn02988
R04294	2'-Deoxyribonucleoside diphosphate:oxidized-thioredoxin 2'-oxidoreductase	[c] : cpd02602 + cpd11420 + cpd00001 --> cpd12378 + cpd11421		Nmar_1627	FALSE	-999999	0	0		1.17.4.1	rxn06641
R04314	DNA-6-O-methylguanine:protein-L-cysteine S-methyltransferase	[c] : cpd12502 + cpd12172 --> cpd12392 + cpd13370		Nmar_0388	TRUE	-999999	999999	0		2.1.1.63	rxn06647
R04315	2'-Deoxyribonucleoside triphosphate:oxydized-thioredoxin 2'-oxidoreductase	[c] : cpd02627 + cpd11420 + cpd00001 --> cpd02379 + cpd11421		Nmar_1628	TRUE	-999999	999999	0		1.17.4.2	rxn06648
R04316	Acetyl-CoA:ribosomal-protein-L-alanine N-acetyltransferase	[c] : cpd00022 + cpd12394 --> cpd00010 + cpd12524		Nmar_0292	TRUE	-999999	999999	0		2.3.1.128	rxn06649
R04325	10-Formyltetrahydrofolate:5'-phosphoribosylglycinamide formyltransferase	[c] : cpd00201 + cpd02394 --> cpd00087 + cpd02678		Nmar_1114	FALSE	0	999999	0		2.1.2.2	rxn03004
R04326	5'-Phosphoribosylglycinamide + 5,10-Methenyltetrahydrofolate + H2O <=> 5'-Phosphoribosyl-N-formylglycinamide + Tetrahydrofolate	[c] : cpd02394 + cpd00347 + cpd00001 --> cpd02678 + cpd00087		Nmar_1114	FALSE	0	999999	0		2.1.2.2	rxn03005
R04347	5-Methyl-5,6,7,8-tetrahydromethanopterin:2-mercaptoethanesulfonate 2-methyltransferas	[c] : cpd02737 + cpd02246 --> cpd00895 + cpd02438		Nmar_1747	FALSE	0	999999	0		2.1.1.86	rxn03020
R04348	Acetyl-CoA:2-deoxystreptamine-antibiotic N3'-acetyltransferase	[c] : cpd00022 + cpd12427 --> cpd00010 + cpd12560		Nmar_0144	FALSE	0	999999	0		2.3.1.81	rxn06660
R04378	1-(5'-Phosphoribosyl)-5-amino-4-imidazolecarboxamide:pyrophosphate phosphoribosyltransferase	[c] : cpd02506 + cpd00103 --> cpd02851 + cpd00012		Nmar_1400	FALSE	0	999999	0		2.4.2.7	rxn03039
R04420	5-Methylthio-5-deoxy-D-ribose-1-phosphate ketol-isomerase	[c] : cpd02574 --> cpd02791		Nmar_0169	TRUE	-999999	999999	0		5.3.1.23	rxn03057
R04426	(2R,3S)-3-isopropylmalate:NAD + oxidoreductase	[c] : cpd02693 + cpd00003 --> cpd02605 + cpd00004 + cpd00067		Nmar_1069	TRUE	-999999	999999	0		1.1.1.85	rxn03062
R04435	phosphoenolpyruvate:N-acetyl-D-mannosamine-6-phosphate C-(1-carboxyvinyl)transferase (phosphate-hydrolysing, 2-carboxy-2-oxoethyl-forming)	[c] : cpd02612 + cpd00061 + cpd00001 --> cpd03733 + cpd00009		Nmar_0131	FALSE	0	999999	0		2.5.1.56; 2.5.1.57	rxn03064
R04439	(R)-2,3-dihydroxy-3-methylbutanoate:NADP + oxidoreductase (isomerizing)	[c] : cpd02498 + cpd00006 --> cpd00668 + cpd00005 + cpd00067		Nmar_0959	TRUE	-999999	999999	0		1.1.1.86
R04440	(R)-2,3-Dihydroxy-3-methylbutanoate:NADP + oxidoreductase (isomerizing)	[c] : cpd02498 + cpd00006 --> cpd02569 + cpd00005 + cpd00067		Nmar_0959	FALSE	-999999	0	0		1.1.1.86	rxn03068
R04441	(R)-2,3-Dihydroxy-3-methylbutanoate hydro-lyase	[c] : cpd02498 --> cpd00123 + cpd00001		Nmar_0886	FALSE	0	999999	0		4.2.1.9
R04463	5'-Phosphoribosylformylglycinamide:L-glutamine amido-ligase (ADP-forming)	[c] : cpd00002 + cpd02678 + cpd00053 + cpd00001 --> cpd00008 + cpd00009 + cpd02826 + cpd00023		( Nmar_0777 and Nmar_0780 and Nmar_0779 )	FALSE	0	999999	0		6.3.5.3	rxn03084
R04475	N-Succinyl-L-2,6-diaminoheptanedioate:2-oxoglutarate amino-transferase	[c] : cpd02698 + cpd00024 --> cpd02724 + cpd00023		Nmar_1291	TRUE	-999999	999999	0		2.6.1.17	rxn03087
R04481	S-Adenosyl-L-methionine:2-(3-carboxy-3-aminopropyl)-L-histidine methyltransferase	[c] : cpd00017 + cpd02710 --> cpd00019 + cpd02858		Nmar_1297	TRUE	-999999	999999	0		2.1.1.98	rxn03091
R04509	ATP:4-amino-2-methyl-5-phosphomethylpyrimidine phosphotransferase	[c] : cpd00002 + cpd02775 --> cpd00008 + cpd02894		Nmar_0542	FALSE	0	999999	0		2.7.4.7	rxn03108
R04533	(3R)-3-Hydroxybutanoyl-[acyl-carrier protein]:NADP + oxidoreductase	[c] : cpd11478 + cpd00006 --> cpd11488 + cpd00005 + cpd00067		( Nmar_0634 or Nmar_0173 )	TRUE	-999999	999999	0		1.1.1.100; 2.3.1.85; 2.3.1.86	rxn05339
R04534	(3R)-3-Hydroxydecanoyl-[acyl-carrier-protein]:NADP + oxidoreductase	[c] : cpd11482 + cpd00006 --> cpd11487 + cpd00005		( Nmar_0634 or Nmar_0173 )	TRUE	-999999	999999	0		1.1.1.100; 2.3.1.85; 2.3.1.86	rxn05338
R04536	(3R)-3-Hydroxyoctanoyl-[acyl-carrier-protein]:NADP + oxidoreductase	[c] : cpd11483 + cpd00006 --> cpd11490 + cpd00005 + cpd00067		( Nmar_0634 or Nmar_0173 )	TRUE	-999999	999999	0		1.1.1.100; 2.3.1.85; 2.3.1.86	rxn05341
R04543	(3R)-3-Hydroxypalmitoyl-[acyl-carrier-protein]:NADP + oxidoreductase	[c] : cpd11481 + cpd00006 --> cpd11485 + cpd00005 + cpd00067		( Nmar_0634 or Nmar_0173 )	TRUE	-999999	999999	0		1.1.1.100; 2.3.1.85; 2.3.1.86	rxn05336
R04558	Imidazole-glycerol-3-phosphate synthase	[c] : cpd02991 + cpd00053 --> cpd02843 + cpd02851 + cpd00023		( Nmar_1552 or Nmar_1554 )	FALSE	0	999999	0		2.4.2.-; 4.1.3.-	rxn03135
R04559	1-(5'-Phosphoribosyl)-5-amino-4-(N-succinocarboxamide)-imidazole AMP-lyase	[c] : cpd02921 --> cpd00106 + cpd02851		Nmar_1455	TRUE	-999999	999999	0		4.3.2.2	rxn03136
R04562	Biotin:apo-[acetyl-CoA:carbondioxide ligase (ADP-forming)] ligase (AMP-forming)	[c] : cpd00002 + cpd00104 + cpd12600 --> cpd00018 + cpd00012 + cpd12590		Nmar_0984	FALSE	0	999999	0		6.3.4.15	rxn06726
R04566	(3R)-3-Hydroxytetradecanoyl-[acyl-carrier-protein]:NADP + oxidoreductase	[c] : cpd11484 + cpd00006 --> cpd11491 + cpd00005 + cpd00067		( Nmar_0634 or Nmar_0173 )	TRUE	-999999	999999	0		1.1.1.100; 2.3.1.85; 2.3.1.86	rxn05342
R04591	1-(5-Phosphoribosyl)-5-amino-4-carboxyimidazole:L-aspartate ligase (ADP-forming)	[c] : cpd00002 + cpd02893 + cpd00041 --> cpd00008 + cpd00009 + cpd02921		Nmar_0784	FALSE	0	999999	0		6.3.2.6	rxn03147
R04639	2-amino-4-hydroxy-6-(erythro-1,2,3-trihydroxypropyl) dihydropteridine triphosphate hydrolase	[c] : cpd02978 + cpd00001 --> cpd03666		Nmar_0038	TRUE	-999999	999999	0		3.5.4.16	rxn03174
R04640	N-(5'-phospho-D-ribosylformimino)-5-amino-1- (5''-phospho-D-ribosyl)-4-imidazolecarboxamide ketol-isomerase	[c] : cpd02979 --> cpd02991		Nmar_1553	TRUE	-999999	999999	0		5.3.1.16	rxn03175
R04672	(S)-2-Acetolactate pyruvate-lyase (carboxylating)	[c] : cpd00668 + cpd00056 --> cpd03049 + cpd00020		( Nmar_1071 and Nmar_1072 )	TRUE	-999999	999999	0		2.2.1.6
R04673	(S)-2-Aceto-2-hydroxybutanoate pyruvate-lyase (carboxylating)	[c] : cpd00094 + cpd03049 --> cpd00498 + cpd00056		( Nmar_1072 and Nmar_1071 )	FALSE	0	999999	0		2.2.1.6	rxn03194
R04710	Protein-glycine,dihydroflavodoxin:S-adenosyl-L-methionine oxidoreductase (S-adenosyl-L-methionine cleaving)	[c] : cpd00017 + cpd12672 + cpd12673 --> cpd03091 + cpd00060 + cpd12674 + cpd12697		Nmar_0217	TRUE	-999999	999999	0		1.97.1.4	rxn06768
R04734	4a-hydroxytetrahydrobiopterin hydro-lyase	[c] : cpd03897 --> cpd00231 + cpd00001		Nmar_1468	TRUE	-999999	999999	0		4.2.1.96	rxn03236
R04771	ATP:L-selenomethione S-adenosyltransferase	[c] : cpd00002 + cpd03163 + cpd00001 --> cpd00009 + cpd00012 + cpd03392		Nmar_0085	FALSE	0	999999	0		2.5.1.6	rxn03264
R04773	Selenomethionine:tRNAMet ligase (AMP-forming)	[c] : cpd00002 + cpd03163 + cpd11918 --> cpd00018 + cpd00012 + cpd12704		Nmar_0963	FALSE	0	999999	0		6.1.1.10	rxn06781
R04780	beta-D-Fructose 1,6-bisphosphate 1-phosphohydrolase	[c] : cpd00290 + cpd00001 --> cpd00072 + cpd00009		Nmar_1035	FALSE	0	999999	0		3.1.3.11
R04805	alcohol dehydrogenase (glycerol)	[c] : cpd03227 + cpd00003 --> cpd03228 + cpd00004 + cpd00067		( Nmar_0523 or Nmar_1193 )	TRUE	-999999	999999	0		1.1.1.1	rxn03282
R04858	S-adenosyl-L-methionine:DNA (cytosine-5-)-methyltransferase	[c] : cpd00017 + cpd11763 --> cpd00019 + cpd12223		Nmar_1473	FALSE	0	999999	0		2.1.1.37	rxn06799
R04859	O3-acetyl-L-serine:thiosulfate 2-amino-2-carboxyethyltransferase (reducing, L-cysteine-forming)	[c] : cpd00722 + cpd00268 + cpd11421 + cpd00067 --> cpd00084 + cpd00081 + cpd11420 + cpd00029		Nmar_0670	FALSE	0	999999	0		2.5.1.47; 2.5.1.49	rxn05733
R04880	3,4-dihydroxyphenylethyleneglycol:NAD + oxidoreductase	[c] : cpd03306 + cpd00003 --> cpd03307 + cpd00004 + cpd00067		( Nmar_0523 or Nmar_1193 )	TRUE	-999999	999999	0		1.1.1.1	rxn03333
R04928	ATP:adenylylsulfate 3'-phosphotransferase	[c] : cpd00002 + cpd03388 --> cpd00008 + cpd03395		Nmar_0023	FALSE	0	999999	0		2.7.1.25	rxn03372
R04929	ATP:selenate adenylyltransferase	[c] : cpd00002 + cpd03396 --> cpd00012 + cpd03388		Nmar_0050	FALSE	0	999999	0		2.7.7.4	rxn03373
R04935	(5-L-glutamyl)-peptide:Se-Methylselenocysteine 5-glutamyltransferase	[c] : cpd12271 + cpd03390 --> cpd11608 + cpd03394		Nmar_1004	TRUE	-999999	999999	0		2.3.2.2	rxn06817
R04936	Se-Adenosylselenohomocysteine hydrolase	[c] : cpd03393 + cpd00001 --> cpd00182 + cpd03397		Nmar_0964	FALSE	0	999999	0		3.3.1.1	rxn03378
R04951		[c] : cpd16496 + cpd00001 --> cpd12344 + cpd00033		Nmar_0296	FALSE	0	999999	0		3.4.11.1; 3.4.11.2; 3.4.11.23; 3.4.13.-	rxn12003
R04953	(3R)-3-Hydroxyhexanoyl-[acyl-carrier-protein]:NADP + oxidoreductase	[c] : cpd11479 + cpd00006 --> cpd11486 + cpd00005 + cpd00067		( Nmar_0634 or Nmar_0173 )	TRUE	-999999	999999	0		1.1.1.100; 2.3.1.85; 2.3.1.86	rxn05337
R04964	(3R)-3-Hydroxydodecanoyl-[acyl-carrier-protein]:NADP + oxidoreductase	[c] : cpd11480 + cpd00006 --> cpd11489 + cpd00005 + cpd00067		( Nmar_0634 or Nmar_0173 )	TRUE	-999999	999999	0		1.1.1.100; 2.3.1.85; 2.3.1.86	rxn05340
R04985	4-hydroxy-3-polyprenylbenzoate carboxy-lyase	[c] : cpd12785 --> cpd12780 + cpd00011		( Nmar_0771 or Nmar_0555 )	FALSE	0	999999	0		4.1.1.-	rxn11642
R04986	3-octaprenyl-4-hydroxybenzoate carboxy-lyase	[c] : cpd03443 --> cpd03444 + cpd00011		( Nmar_0771 or Nmar_0555 )	FALSE	0	999999	0		4.1.1.-	rxn03393
R04990	UDP-L-rhamnose:flavonol-3-O-D-glucoside L-rhamnosyltransferase	[c] : cpd03447 + cpd00017 --> cpd03448 + cpd00019		Nmar_1315	FALSE	0	999999	0		2.1.1.201	rxn03397
R04993	S-adenosyl-L-methione:demethylmenaquinone methyltransferase	[c] : cpd11425 + cpd00017 --> cpd11451 + cpd00019		Nmar_1315	FALSE	0	999999	0		2.1.1.163	rxn06831
R05032	UDP-N-acetyl-D-glucosamine:undecaprenyl-diphospho-N-acetylmuramoyl-L-alanyl-gamma-D-glutamyl-meso-2,6-diaminopimeloyl-D-alanyl-D-alanine 4-beta-N-acetylglucosaminlytransferase	[c] : cpd03494 + cpd00037 --> cpd03495 + cpd00014		Nmar_0194	FALSE	0	999999	0		2.4.1.227	rxn03408
R05046	formamidopyrimidine nucleoside triphosphate amidohydrolase	[c] : cpd03518 + cpd00001 --> cpd03519 + cpd00047		Nmar_0038	FALSE	0	999999	0		3.5.4.16	rxn03419
R05048	2,5-diaminopyrimidine nucleoside triphosphate mutase	[c] : cpd03519 --> cpd03666		Nmar_0038	FALSE	0	999999	0		3.5.4.16	rxn03421
R05052	L-erythro-4-hydroxyglutamate:2-oxoglutarate aminotransferase	[c] : cpd01974 + cpd00024 --> cpd00830 + cpd00023		( Nmar_0546 or Nmar_0865 )	TRUE	-999999	999999	0		2.6.1.1; 2.6.1.23
R05068	(R)-2,3-Dihydroxy-3-methylpentanoate:NADP + oxidoreductase	[c] : cpd02535 + cpd00006 --> cpd10162 + cpd00005 + cpd00067		Nmar_0959	FALSE	-999999	0	0		1.1.1.86	rxn03435
R05069	(S)-2-Aceto-2-hydroxybutanoate:NADP + oxidoreductase (isomerizing)	[c] : cpd00498 --> cpd10162		Nmar_0959	TRUE	-999999	999999	0		1.1.1.86; 5.4.99.3	rxn03436
R05070	dihydroxy-acid dehydratase (2,3-dihydroxy-3-methylbutanoate)	[c] : cpd02535 --> cpd00508 + cpd00001		Nmar_0886	FALSE	0	999999	0		4.2.1.9	rxn03437
R05071	ketol-acid reductoisomerase (2,3-dihydroxy-3-methylbutanoate)	[c] : cpd00668 --> cpd02569		Nmar_0959	TRUE	-999999	999999	0		1.1.1.86; 5.4.99.3	rxn02187
R05086	O-Phospho-4-hydroxy-L-threonine phospho-lyase (adding water)	[c] : cpd03607 + cpd00001 --> cpd03608 + cpd00009		( Nmar_0833 or Nmar_1549 )	FALSE	0	999999	0		4.2.3.1	rxn03446
R05145	biotin--protein ligase	[c] : cpd03517 + cpd12847 --> cpd00018 + cpd12848		Nmar_0984	FALSE	0	999999	0		6.3.4.9; 6.3.4.10; 6.3.4.11; 6.3.4.15	rxn06864
R05149	S-Adenosyl-L-methionine:1-precorrin-6Y C5,15-methyltransferase (C-12-decarboxylating)	[c] : 2.0 cpd00017 + cpd03760 --> 2.0 cpd00019 + cpd03835 + cpd00011		( Nmar_0005 or Nmar_0057 )	FALSE	0	999999	0		2.1.1.132	rxn03491
R05177	precorrin 8X 11,12-methylmutase	[c] : cpd03835 --> cpd03832		Nmar_0080	TRUE	-999999	999999	0		5.4.1.2	rxn03512
R05180	S-adenosyl-L-methionine:precorrin-3B C17-methyltransferase	[c] : cpd00017 + cpd03833 --> cpd00019 + cpd03834		Nmar_1752	FALSE	0	999999	0		2.1.1.131	rxn03513
R05181	S-adenosyl-L-methionine:precorrin-4 C11 methyltransferase	[c] : cpd00017 + cpd03834 --> cpd00019 + cpd03839		Nmar_0059	FALSE	0	999999	0		2.1.1.133	rxn03514
R05220	ATP:cob(I)yrinic acid-a,c-diamide Cobeta-adenosyltransferase	[c] : cpd03915 + cpd00002 --> cpd03916 + cpd00421		Nmar_0078	FALSE	0	999999	0		2.5.1.17	rxn03535
R05223	Adenosylcobalamin 5'-phosphate synthase	[c] : cpd00166 + cpd00126 --> cpd03920 + cpd03423		Nmar_1582	TRUE	-999999	999999	0		2.7.8.26	rxn03538
R05224	cobyrinic acid a,c-diamide synthase	[c] : cpd03832 + 2.0 cpd00053 + 2.0 cpd00002 + 2.0 cpd00001 --> cpd03913 + 2.0 cpd00009 + 2.0 cpd00023 + 2.0 cpd00008		Nmar_0079	FALSE	0	999999	0		6.3.5.9	rxn06887
R05225	adenosylcobyric acid synthase (glutamine-hydrolysing)	[c] : cpd03916 + 4.0 cpd00053 + 4.0 cpd00002 + 4.0 cpd00001 --> cpd03917 + 4.0 cpd00023 + 4.0 cpd00009 + 4.0 cpd00008		Nmar_1584	FALSE	0	999999	0		6.3.5.10	rxn03540
R05233	trans-3-Chloro-2-propene-1-ol:NAD + oxidoreductase	[c] : cpd04015 + cpd00003 --> cpd04017 + cpd00004 + cpd00067		( Nmar_0523 or Nmar_1193 )	TRUE	-999999	999999	0		1.1.1.1	rxn14054
R05234	cis-3-chloro-2-propene-1-ol:NAD + oxidoreductase	[c] : cpd04016 + cpd00003 --> cpd15064 + cpd00004 + cpd00067		( Nmar_0523 or Nmar_1193 )	TRUE	-999999	999999	0		1.1.1.1	rxn14089
R05298	4-hydroxy-2-oxohexanoate pyruvate-lyase (propanal-forming)	[c] : cpd00371 + cpd00020 --> cpd04141			TRUE	-999999	999999	0		4.1.3.39	rxn03610
R05329	Spermidine:eIF5A-lysine 4-aminobutyltransferase (propane-1,3-diamine-forming)	[c] : cpd13044 + cpd00264 --> cpd13045 + cpd00726		( Nmar_0648 or Nmar_0928 )	TRUE	-999999	999999	0		2.5.1.46	rxn06900
R05577	L-Aspartate:tRNA(Asp) ligase (AMP-forming)	[c] : cpd11909 + cpd00041 + cpd00002 --> cpd12226 + cpd00012 + cpd00018		( Nmar_0871 or Nmar_1066 )	FALSE	0	999999	0		6.1.1.12; 6.1.1.23	rxn06936
R05578	L-glutamate:tRNA(Glu) ligase (AMP-forming)	[c] : cpd11912 + cpd00023 + cpd00002 --> cpd12227 + cpd00012 + cpd00018		Nmar_0311	FALSE	0	999999	0		6.1.1.17; 6.1.1.24	rxn06937
R05617	all-trans-polyprenyl diphosphate:1,4-dihydroxy-2-naphthoate polyprenyltransferase	[c] : cpd02295 + cpd02557 --> cpd11425 + cpd00012 + cpd00011		Nmar_0938	FALSE	0	999999	0		2.5.1.74	rxn06943
R05662	UDP-N-acetyl-D-glucosamine:N-acetyl-alpha-D-muramyl(oyl-L-Ala-gamma-D-Glu-L-Lys-D-Ala-D-Ala)-diphosphoundecaprenol 4-beta-N-acetylglucosaminlytransferase	[c] : cpd02948 + cpd00037 --> cpd03491 + cpd00014		Nmar_0194	FALSE	0	999999	0		2.4.1.227	rxn03933
R05679	sn-glycerol-1-phosphate:NAD 2-oxidoreductase	[c] : cpd00080 + cpd00003 --> cpd00095 + cpd00004 + cpd00067		Nmar_1729	TRUE	-999999	999999	0		1.1.1.261
R05680	sn-glycerol-1-phosphate:NADP 2-oxidoreductase	[c] : cpd00080 + cpd00006 --> cpd00095 + cpd00005 + cpd00067		Nmar_1729	TRUE	-999999	999999	0		1.1.1.261	rxn00612
R05705	FMNH2:NAD + oxidoreductase	[c] : cpd01270 + cpd00003 --> cpd00050 + cpd00004 + cpd00067		Nmar_1737	TRUE	-999999	999999	0		1.5.1.39; 1.5.1.41; 1.5.1.42; 1.5.1.-	rxn03974
R05808	S-adenosyl-L-methionine:cobalt-factor-II C20-methyltransferase	[c] : cpd08368 + cpd00017 --> cpd17535 + cpd00019		Nmar_0058	FALSE	0	999999	0		2.1.1.151	rxn14270
R05809	precorrin-3B C17-methyltransferase	[c] : cpd08369 + cpd00017 --> cpd08370 + cpd00019		Nmar_1752	FALSE	0	999999	0		2.1.1.131	rxn04047
R05810	cobalt-precorrin-4 methyltransferase	[c] : cpd08370 + cpd00017 --> cpd08371 + cpd00019		Nmar_0059	FALSE	0	999999	0		2.1.1.133	rxn04048
R05813	precorrin-6Y C5,15-methyltransferase (decarboxylating)	[c] : cpd08373 + 2.0 cpd00017 --> cpd08375 + 2.0 cpd00019 + cpd00011		Nmar_0005	FALSE	0	999999	0		2.1.1.132	rxn04051
R05814	precorrin-8 11,12-methylmutase	[c] : cpd08375 --> cpd03421		Nmar_0080	TRUE	-999999	999999	0		5.4.1.2	rxn04052
R05815	cobyrinate:L-glutamine amido-ligase (ADP-forming)	[c] : cpd03421 + 2.0 cpd00053 + 2.0 cpd00002 + 2.0 cpd00001 --> cpd03914 + 2.0 cpd00023 + 2.0 cpd00008 + 2.0 cpd00009		Nmar_0079	FALSE	0	999999	0		6.3.5.11	rxn06979
R05976		[c] : cpd12235 + G00008 --> cpd11713 + G00009		Nmar_0075	TRUE	-999999	999999	0		2.4.1.119
R06137	Cytosine deaminase	[c] : cpd12819 + cpd00001 --> cpd13399 + cpd00013		( Nmar_1578 or Nmar_1471 or Nmar_0947 )	TRUE	-999999	999999	0		3.5.4.1; 3.5.4.2; 3.5.4.3; 3.5.4.4	rxn07058
R06172		[c] : G10551 + cpd00037 --> G10550 + cpd00014		Nmar_0194	TRUE	-999999	999999	0		2.4.1.227
R06447	(2E,6E)-farnesyl-diphosphate:isopentenyl-diphosphate cistransferase (adding 8 isopentenyl units)	[c] : cpd08211 + 8.0 cpd00113 --> cpd02229 + 8.0 cpd00012		Nmar_1416	TRUE	-999999	999999	0		2.5.1.31	rxn04308
R06513	dTDPglucose 4,6-dehydratase	[c] : cpd00626 --> cpd00521 + cpd00001		Nmar_0125	TRUE	-999999	999999	0		4.2.1.46	rxn01997
R06514	dTDP-4-dehydro-6-deoxy-alpha-D-glucose 3,5-epimerase	[c] : cpd00521 --> cpd00522		Nmar_0145	TRUE	-999999	999999	0		5.1.3.13	rxn02000
R06529	adenosylcobyric acid:(R)-1-aminopropan-2-yl phosphate ligase	[c] : cpd03917 + cpd02547 + cpd00002 --> cpd03919 + cpd00008 + cpd00009		Nmar_1583	FALSE	0	999999	0		6.3.1.10	rxn04384
R06590	sedoheptulose-7-phosphate:D-glyceraldehyde-3-phosphate glycolaldehydetransferase	[c] : cpd08993 + cpd00101 --> cpd08994 + cpd00238		( Nmar_0299 and Nmar_0300 )	TRUE	-999999	999999	0		2.2.1.1	rxn04443
R06782	3-phenylpropanoate,NADH:oxygen oxidoreductase (2,3-hydroxylating)	[c] : cpd03343 + cpd00007 + cpd00004 + cpd00067 --> cpd08405 + cpd00003			FALSE	0	999999	0		1.14.12.19	rxn04597
R06783	trans-cinnamate,NADH:oxygen oxidoreductase (2,3-hydroxylating)	[c] : cpd00333 + cpd00007 + cpd00004 + cpd00067 --> cpd09253 + cpd00003			FALSE	0	999999	0		1.14.12.19	rxn04598
R06858	1,4-dihydroxy-2-naphthoate phytyltransferase	[c] : cpd02295 + cpd03214 --> cpd09410 + cpd00011 + cpd00012		Nmar_0938	FALSE	0	999999	0		2.5.1.-	rxn04673
R06859	demethylphylloquinone methyltransferase	[c] : cpd09410 + cpd00017 --> cpd01401 + cpd00019		Nmar_1315	TRUE	-999999	999999	0		2.1.1.163	rxn04674
R06861	D-xylulose-5-phosphate:thiamin diphosphate glycolaldehydetransferase	[c] : cpd00198 + cpd00056 --> cpd09421 + cpd00102		( Nmar_0299 and Nmar_0300 )	TRUE	-999999	999999	0		2.2.1.1; 2.2.1.3	rxn04676
R06863	D-sedoheptulose-7-phosphate:thiamin diphosphate glycolaldehydetransferase	[c] : cpd00238 + cpd00056 --> cpd09421 + cpd00101		( Nmar_0299 and Nmar_0300 )	TRUE	-999999	999999	0		2.2.1.1	rxn04678
R06917	1-hydroxymethylnaphthalene:NAD + oxidoreductase	[c] : cpd09792 + cpd00003 --> cpd09793 + cpd00004 + cpd00067		( Nmar_0523 or Nmar_1193 )	TRUE	-999999	999999	0		1.1.1.1	rxn04726
R06927	(2-naphthyl)methanol:NAD + oxidoreductase	[c] : cpd01859 + cpd00003 --> cpd09802 + cpd00004 + cpd00067		( Nmar_0523 or Nmar_1193 )	TRUE	-999999	999999	0		1.1.1.1	rxn04736
R06975	5-formaminoimidazole-4-carboxamide-1-beta-D-ribofuranosyl 5'-monophosphate synthetase	[c] : cpd00047 + cpd00002 + cpd02851 --> cpd00008 + cpd00009 + cpd02884		( Nmar_0770 or Nmar_0872 )	FALSE	0	999999	0		6.3.4.-	rxn04784
R06977	L-2,4-diaminobutyrate:2-oxoglutarate 4-aminotransferase	[c] : cpd00023 + cpd00346 --> cpd00024 + cpd02095		Nmar_1345	TRUE	-999999	999999	0		2.6.1.76	rxn04786
R06978	acetyl-CoA:L-2,4-diaminobutanoate N4-acetyltransferase	[c] : cpd02095 + cpd00022 --> cpd03862 + cpd00010		Nmar_1346	TRUE	-999999	999999	0		2.3.1.178	rxn04787
R06979	Ectoine hydro-lyase	[c] : cpd03862 --> cpd00001 + cpd03727		Nmar_1344	TRUE	-999999	999999	0		4.2.1.108	rxn04788
R07105	alcohol dehydrogenase (glycerol)	[c] : cpd04248 + cpd00004 + cpd00067 --> cpd04661 + cpd00003 + cpd00001		( Nmar_0523 or Nmar_1193 )	TRUE	-999999	999999	0		1.1.1.1	rxn04908
R07145	L-iditol:NAD + 2-oxidoreductase	[c] : cpd01066 + cpd00003 --> cpd00212 + cpd00004 + cpd00067		Nmar_1079	TRUE	-999999	999999	0		1.1.1.14	rxn04943
R07164	L-aspartate:NAD + oxidoreductase (deaminating)	[c] : cpd00041 + cpd00001 + cpd00003 --> cpd00032 + cpd00013 + cpd00004 + cpd00067		Nmar_1240	TRUE	-999999	999999	0		1.4.1.21	rxn04952
R07180		[c] : cpd14475 + 2.0 cpd11849 --> cpd00057 + cpd00001 + cpd14474		Nmar_0560	TRUE	-999999	999999	0		1.11.1.15	rxn12013
R07268	ATP:cobinamide Cobeta-adenosyltransferase	[c] : cpd00002 + cpd03422 --> cpd00421 + cpd03918		Nmar_0078	FALSE	0	999999	0		2.5.1.17	rxn05029
R07281	D-ribulose 5-phosphate formate-lyase (L-3,4-dihydroxybutan-2-one 4-phosphate-forming)	[c] : cpd00171 --> cpd11225 + cpd00047		Nmar_1616	FALSE	0	999999	0		4.1.99.12	rxn05040
R07302	adenosylcobyric acid:(R)-1-aminopropan-2-ol ligase (ADP-forming)	[c] : cpd00002 + cpd03917 + cpd02039 --> cpd00008 + cpd00009 + cpd03918		Nmar_1583	FALSE	0	999999	0		6.3.1.10	rxn05054
R07306	GTP 8,9-hydrolase (phosphate-forming)	[c] : cpd00038 + 3.0 cpd00001 --> cpd11231 + 2.0 cpd00009		Nmar_1614	TRUE	-999999	999999	0		3.5.4.29	rxn05058
R07324	1D-myo-inositol-3-phosphate lyase (isomerizing)	[c] : cpd00079 --> cpd02484		Nmar_0649	TRUE	-999999	999999	0		5.5.1.4	rxn05072
R07326	alcohol dehydrogenase (glycerol)	[c] : cpd00057 + cpd00003 --> cpd11616 + cpd00004 + cpd00067		( Nmar_0523 or Nmar_1193 )	TRUE	-999999	999999	0		1.1.1.1; 1.1.1.71	rxn07236
R07327	alcohol dehydrogenase (glycerol)	[c] : cpd00057 + cpd00003 --> cpd11872 + cpd00004 + cpd00067		( Nmar_0523 or Nmar_1193 )	TRUE	-999999	999999	0		1.1.1.1	rxn14272
R07343	myo-inositol-phosphate phosphohydrolase	[c] : cpd14496 + cpd00001 --> cpd00121 + cpd00009		Nmar_0268	TRUE	-999999	999999	0		3.1.3.25	rxn07243
R07349	n-alkanal:NAD + 2-oxidoreductase	[c] : cpd14502 + cpd00003 --> cpd14503 + cpd00004 + cpd00067		Nmar_1146	TRUE	-999999	999999	0		1.3.1.74	rxn07246
R07353	6-(2-Amino-2-carboxyethyl)-7,8-dioxo-7,8-dihydroquinoline-2,4-dicarboxylate:oxygen oxidoreductase (cyclizing)	[c] : cpd16330 + 3.0 cpd00007 --> cpd00097 + 2.0 cpd00025 + 2.0 cpd00001		Nmar_0288	FALSE	0	999999	0		1.3.3.11	rxn11680
R07404	5-amino-1-(5-phospho-D-ribosyl)imidazole:carbon-dioxide ligase (ADP-forming)	[c] : cpd00002 + cpd02140 + cpd00242 --> cpd00008 + cpd00009 + cpd11310		Nmar_0846	FALSE	0	999999	0		6.3.4.18	rxn05114
R07405	5-carboxyamino-1-(5-phospho-D-ribosyl)imidazole carboxymutase	[c] : cpd11310 --> cpd02893		Nmar_0847	TRUE	-999999	999999	0		5.4.99.18	rxn05115
R07410	L-aspartate:NAD + oxidoreductase (deaminating)	[c] : cpd00041 + cpd00003 --> cpd03470 + cpd00004 + cpd00067		Nmar_1240	TRUE	-999999	999999	0		1.4.1.21	rxn05119
R07411	protoheme IX farnesyltransferase	[c] : cpd00028 --> cpd11313		( Nmar_1225 or Nmar_1588 )	TRUE	-999999	999999	0		2.5.1.-	rxn05120
R07412		[c] : cpd11313 --> cpd11312		Nmar_0186	TRUE	-999999	999999	0			rxn05121
R07456	D-ribulose 5-phosphate,D-glyceraldehyde 3-phosphate pyridoxal 5'-phosphate-lyase	[c] : cpd00102 + cpd00171 + cpd00053 --> cpd00016 + cpd00023		( Nmar_1478 and Nmar_1479 )	TRUE	-999999	999999	0
R07461		[c] : cpd14548 + cpd14549 --> cpd14550			TRUE	-999999	999999	0			rxn07293
R07477	spermidine:NAD + oxidoreductase	[c] : cpd00264 + cpd00003 --> cpd14584 + cpd00004 + cpd00067		( Nmar_0648 or Nmar_0928 )	TRUE	-999999	999999	0		2.5.1.46	rxn07308
R07606	L-methionine:thioredoxin-disulfide S-oxidoreductase	[c] : cpd00060 + cpd11420 + cpd00001 --> cpd14721 + cpd11421		Nmar_0995	TRUE	-999999	999999	0		1.8.4.11; 1.8.4.13	rxn07437
R07607	peptide-methionine:thioredoxin-disulfide S-oxidoreductase	[c] : cpd12237 + cpd11420 + cpd00001 --> cpd14507 + cpd11421		Nmar_0697	TRUE	-999999	999999	0		1.8.4.12	rxn07438
R07641	carbamoyl-phosphate synthase (glutamine-hydrolysing)	[c] : 2.0 cpd00002 + cpd00242 + cpd00013 --> 2.0 cpd00008 + cpd00009 + cpd00146		( Nmar_1085 and Nmar_1086 )	FALSE	0	999999	0		6.3.5.5	rxn07456
R07759		[c] : cpd14935 + cpd00005 + cpd00067 --> cpd14936 + cpd00006		( Nmar_0173 or Nmar_0634 )	TRUE	-999999	999999	0		1.1.1.-	rxn07573
R07763	3-oxoacyl-[acyl-carrier-protein] reductase (n-C10:0)	[c] : cpd14938 + cpd00005 + cpd00067 --> cpd14939 + cpd00006		Nmar_0634	TRUE	-999999	999999	0		1.1.1.100	rxn07577
R07772	cobalt-precorrin 5A acylhydrolase	[c] : cpd08371 + cpd00001 --> cpd14960 + cpd00071		Nmar_0082	FALSE	0	999999	0		3.7.1.12	rxn07586
R07773	S-adenosyl-L-methionine:cobalt-precorrin-5B (C1)-methyltransferase	[c] : cpd14960 + cpd00017 --> cpd08372 + cpd00019		Nmar_0083	TRUE	-999999	999999	0		2.1.1.195	rxn07587
R07774	S-adenosyl-L-methionine:cobalt-precorrin-6B C15-methyltransferase (C12-decarboxylating)	[c] : cpd08373 + cpd00017 --> cpd14961 + cpd00019		Nmar_0057	TRUE	-999999	999999	0		2.1.1.132	rxn07588
R07775	S-adenosyl-L-methionine:cobalt-precorrin-7 C5-methyltransferase	[c] : cpd14961 + cpd00017 --> cpd08375 + cpd00019 + cpd00011		Nmar_0005	FALSE	0	999999	0		2.1.1.196	rxn07589
R08050	ectoine hydroxylase	[c] : cpd03727 + cpd00024 + cpd00007 --> cpd15137 + cpd00036 + cpd00011		Nmar_1343	FALSE	0	999999	0		1.14.11.-	rxn07840
R08198	NAD-binding D-isomer specific 2-hydroxyacid dehydrogenase	[c] : cpd01709 + cpd00003 --> cpd00024 + cpd00004 + cpd00067		Nmar_1258	TRUE	-999999	999999	0		1.1.1.95	rxn11732
R08221	5'-deoxy-5-fluorocytidine aminohydrolase	[c] : cpd16439 + cpd00001 --> cpd16329 + cpd00013		Nmar_1471	TRUE	-999999	999999	0		3.5.4.5	rxn11749
R08227	5,6-dihydro-5-fluorouracil amidohydrolase	[c] : cpd16434 + cpd00001 --> cpd16435		Nmar_0214	TRUE	-999999	999999	0		3.5.2.2	rxn11755
R08231	5-fluorouridine monophosphate:diphosphate phospho-alpha-D-ribosyl-transferase	[c] : cpd04810 + cpd00103 --> cpd16438 + cpd00012		Nmar_0289	TRUE	-999999	999999	0		2.4.2.10	rxn11759
R08240	6-thioinosine 5'-monophosphate:NAD + oxidoreductase	[c] : cpd02832 + cpd00003 + cpd00001 --> cpd16422 + cpd00004 + cpd00067		Nmar_1569	TRUE	-999999	999999	0		1.1.1.205	rxn11768
R08244	6-thioxanthine 5'-monophosphate:L-glutamine amido-ligase (AMP-forming)	[c] : cpd16422 + cpd00002 + cpd00053 + cpd00001 --> cpd16423 + cpd00018 + cpd00012 + cpd00023		Nmar_1573	FALSE	0	999999	0		6.3.5.2	rxn11772
R08281	alcophosphamide:NAD + oxidoreductase	[c] : cpd04806 + cpd00004 + cpd00067 --> cpd16365 + cpd00003		( Nmar_0523 or Nmar_1193 )	TRUE	-999999	999999	0		1.1.1.1	rxn11809
R08306	2-phenyl-1,3-propanediol monocarbamate:NAD + oxidoreductase	[c] : cpd16395 + cpd00003 --> cpd16396 + cpd00004 + cpd00067		( Nmar_0523 or Nmar_1193 )	TRUE	-999999	999999	0		1.1.1.1	rxn11834
R08310	4-hydroxy-5-phenyltetrahydro-1,3-oxazin-2-one:NAD + oxidoreductase	[c] : cpd16401 + cpd00003 --> cpd16402 + cpd00004 + cpd00067		( Nmar_0523 or Nmar_1193 )	TRUE	-999999	999999	0		1.1.1.1	rxn11838
R08360	tryparedoxin:hydroperoxide oxidoreductase	[c] : cpd16464 + cpd14475 --> cpd16465 + cpd00001 + cpd11848		Nmar_0560	FALSE	0	999999	0		1.11.1.15; 1.11.1.-	rxn12050
R08362	trypanothione:hydroperoxide oxidoreductase	[c] : cpd01418 + cpd14475 --> cpd02026 + cpd00001 + cpd11848		Nmar_0560	FALSE	0	999999	0		1.11.1.15	rxn12052
R08363	2'-deoxyribonucleoside-diphosphate:tryparedoxin-disulfide 2'-oxidoreductase	[c] : cpd02602 + cpd16465 + cpd00001 --> cpd12378 + cpd16464		Nmar_1627	FALSE	-999999	0	0		1.17.4.1	rxn12053
R08364	2'-deoxyribonucleoside-diphosphate:trypanothione-disulfide 2'-oxidoreductase	[c] : cpd02602 + cpd02026 + cpd00001 --> cpd12378 + cpd01418		Nmar_1627	TRUE	-999999	999999	0		1.17.4.1	rxn12054
R08468		[c] : cpd00017 + cpd02858 --> cpd00019 + cpd16524		Nmar_1297	TRUE	-999999	999999	0		2.1.1.98	rxn12113
R08469	S-Adenosyl-L-methionine:2-(3-carboxy-3-aminopropyl)-L-histidine methyltransferase	[c] : cpd00017 + cpd16524 --> cpd00019 + cpd11893		Nmar_1297	TRUE	-999999	999999	0		2.1.1.98	rxn12114
R08557	choline dehydrogenase	[c] : cpd00098 + cpd00003 --> cpd00447 + cpd00004 + cpd00067		( Nmar_0523 or Nmar_1193 )	TRUE	-999999	999999	0		1.1.1.1	rxn10770
R08639	alpha-D-glucose 1,6-phosphomutase	[c] : cpd00089 --> cpd00079		Nmar_0224	TRUE	-999999	999999	0		5.4.2.2; 5.4.2.5
R08648	pyruvate:2-oxobutanoate acetaldehydetransferase (decarboxylating)	[c] : cpd00020 + cpd00094 --> cpd00498 + cpd00011		( Nmar_1071 and Nmar_1072 )	FALSE	0	999999	0		2.2.1.6	rxn08043
R08774	2-methoxy-6-polyprenyl-1,4-benzoquinol methylase	[c] : cpd17683 + cpd00017 --> cpd17684 + cpd00019		Nmar_1315	TRUE	-999999	999999	0		2.1.1.201
R08924	butanoyl-CoA:carbon-dioxide ligase (ADP-forming)	[c] : cpd00002 + cpd00242 + cpd00120 + cpd00067 --> cpd00008 + cpd00009 + cpd18009			FALSE	0	999999	0		6.4.1.3	rxn14157
R09083	5,6-dimethylbenzimidazole synthase	[c] : cpd01270 + cpd00007 --> cpd01997 + cpd00236 + cpd00001		Nmar_1736	TRUE	-999999	999999	0		1.14.99.40
R09099	5,10-methylenetetrahydromethanopterin:glycine hydroxymethyltransferase	[c] : cpd00054 + cpd00895 --> cpd02679 + cpd00033 + cpd00001		Nmar_1793	TRUE	-999999	999999	0		2.1.2.1
R09248	(2E,6E)-farnesyl-diphosphate:isopentenyl-diphosphate farnesyltranstransferase (adding 5 isopentenyl units)	[c] : cpd00350 + 5.0 cpd00113 --> cpd02557 + 5.0 cpd00012		Nmar_0287	TRUE	-999999	999999	0		2.5.1.90
R00742	acetyl-CoA:carbon-dioxide ligase (ADP-forming)	[c] : cpd00002 + cpd00022 + cpd00242 + cpd00067 --> cpd00008 + cpd00009 + cpd00070		( Nmar_0272 and Nmar_0273 and Nmar_0274 )	FALSE	0	999999	0		6.4.1.2	rxn00533
R00740	3-oxopropanoate:NADP + oxidoreductase (CoA-malonylating)	[c] : cpd00191 + cpd00010 + cpd00006 --> cpd00070 + cpd00005 + cpd00067			TRUE	-999999	999999	0		1.2.1.18; 1.2.1.75; 1.2.1.-	rxn00532
R09289	3-hydroxypropionate:NADP + oxidoreductase	[c] : cpd00745 + cpd00006 --> cpd00191 + cpd00005 + cpd00067		Nmar_1110	FALSE	-999999	0	0		1.1.1.298
R03157	3-hydroxypropionyl-CoA synthetase (ADP-forming)	[c] : cpd03375 + cpd00009 + cpd00008 --> cpd00745 + cpd00010 + cpd00002		Nmar_1309	FALSE	-999999	0	0		3.1.2.4; 6.2.1.-	rxn02260
R03045	3-Hydroxypropionyl-CoA hydro-lyase	[c] : cpd03375 --> cpd00663 + cpd00001		Nmar_1308	FALSE	0	999999	0		4.2.1.17; 4.2.1.116	rxn02181
R00919	propanoyl-CoA:NADP + 2-oxidoreductase	[c] : cpd00086 + cpd00006 --> cpd00663 + cpd00005 + cpd00067			FALSE	-999999	0	0		1.3.1.84; 1.3.1.-	rxn00668
R01859	propanoyl-CoA:carbon-dioxide ligase (ADP-forming)	[c] : cpd00002 + cpd00086 + cpd00242 + cpd00067 --> cpd00008 + cpd00009 + cpd00519		( Nmar_0272 and Nmar_0273 and Nmar_0274 )	FALSE	0	999999	0		6.4.1.3	rxn01355
R02765	Methylmalonyl-CoA epimerase	[c] : cpd00891 --> cpd00519		Nmar_0953	TRUE	-999999	999999	0		5.1.99.1	rxn01996
R00833	(R)-Methylmalonyl-CoA CoA-carbonylmutase	[c] : cpd00891 --> cpd00078		( Nmar_0954 or Nmar_0958 )	TRUE	-999999	999999	0		5.4.99.2	rxn00602
R09280	succinate-semialdehyde:NADP + oxidoreductase (CoA-acylating)	[c] : cpd00078 + cpd00005 + cpd00067 --> cpd00199 + cpd00006 + cpd00010		Nmar_1608	FALSE	0	999999	0		1.2.1.76
R09281	4-hydroxybutanoate:NADP + oxidoreductase	[c] : cpd00728 + cpd00006 --> cpd00199 + cpd00067 + cpd00005		( Nmar_0161 or Nmar_1110 )	FALSE	-999999	0	0		1.1.1.-
R10758	4-hydroxybutanoate:CoA ligase (ADP-forming)	[c] : cpd00728 + cpd00002 + cpd00010 --> cpd07946 + cpd00008 + cpd00009		Nmar_0206	FALSE	0	999999	0		6.2.1.-
R10782	4-hydroxybutanoyl-CoA hydro-lyase	[c] : cpd07946 --> cpd00650 + cpd00001		Nmar_0207	TRUE	-999999	999999	0		4.2.1.120
R03026	(S)-3-Hydroxybutanoyl-CoA hydro-lyase	[c] : cpd00842 --> cpd00650 + cpd00001		Nmar_1308	TRUE	-999999	999999	0		4.2.1.17; 4.2.1.55	rxn02167
R01975	(S)-3-Hydroxybutanoyl-CoA:NAD + oxidoreductase	[c] : cpd00842 + cpd00003 --> cpd00279 + cpd00004 + cpd00067		Nmar_1028	TRUE	-999999	999999	0		1.1.1.35	rxn01451
R00238	Acetyl-CoA:acetyl-CoA C-acetyltransferase	[c] : 2.0 cpd00022 --> cpd00010 + cpd00279		( Nmar_0841 or Nmar_1631 )	TRUE	-999999	999999	0		2.3.1.9	rxn00178
R00148	ammonia,ubiquinol:oxygen oxidoreductase	[c] : cpd11665 + cpd00013 + cpd00007 --> cpd11669 + cpd00165 + cpd00001		( Nmar_1500 and Nmar_1503 and Nmar_1502 )	FALSE	0	999999	0		1.13.12.-	rxn14010
CuP460	hydroxylamine:ubiquinone oxidoreductase	cpd00165 + 2.0 cpd00001 + 5.0 PCYm + cpd00418 --> 2.0 cpd00075 + 5.0 PCYme + 5.0 cpd00067_e		Nmar_1226	FALSE	0	999999	0
QH2-Synt	QH2-Synt	2.0 PCYme + cpd11669 + 2.0 cpd00067_e --> cpd11665 + 2.0 PCYm			FALSE	0	999999	0
NIR	NIR	cpd00075 + cpd00067_e + PCYe --> cpd00418 + cpd00001 + PCY		( Nmar_1259 and Nmar_1667 and Nmar_1131 and Nmar_1663 and Nmar_1354 and Nmar_1136 )	FALSE	0	999999	0
N2O-spon	N2O-spon	cpd00418 + cpd00165 --> cpd00659 + cpd00001 + cpd00067_e			FALSE	0	999999	0
Cytbc1	Cytbc1	cpd11665 + 2.0 PCY + cpd00067 --> cpd11669 + 3.0 cpd00067_e + 2.0 PCYe		( Nmar_1542 and Nmar_1544 and Nmar_1543 )	FALSE	0	999999	0
Cytaa3	Cytaa3	2.0 PCYe + 0.5 cpd00007 + 4.0 cpd00067 --> 2.0 cpd00067_e + cpd00001 + 2.0 PCY		( Nmar_0182 and Nmar_0183 and Nmar_0184 and Nmar_0185 )	FALSE	0	999999	0
rxn10042	ATP synthase (four protons for one ATP)	4.0 cpd00067_e + cpd00008 + cpd00009 --> 3.0 cpd00067 + cpd00002 + cpd00001		( Nmar_1688 and Nmar_1689 and Nmar_1690 and Nmar_1691 and Nmar_1692 and Nmar_1693 )	FALSE	0	999999	0		3.6.3.14	rxn10042
R02163	NADH:ubiquinone oxidoreductase	cpd11665 + cpd00003 --> cpd11669 + cpd00004 + cpd00067_e		( Nmar_0276 and Nmar_0277 and Nmar_0278 and Nmar_0279 and Nmar_0280 and Nmar_0281 and Nmar_0282 and Nmar_0283 and Nmar_0284 and Nmar_0285 and Nmar_0286 )	FALSE	0	999999	0		1.6.5.3	rxn06108
H_disp		cpd00067_e --> cpd00067			FALSE	0	999999	0
R01196	pyruvate:ferredoxin 2-oxidoreductase (CoA-acetylating)	[c] : 2.0 cpd11620 + cpd00022 + cpd00011 + 2.0 cpd00067 --> 2.0 cpd11621 + cpd00020 + cpd00010			FALSE	0	0	0		1.2.7.1; 1.2.7.-	rxn13974
R00310	protoheme ferro-lyase (protoporphyrin-forming)	[c] : cpd10515 + cpd01476 --> 2.0 cpd00008 + cpd00028			FALSE	0	999999	0		4.99.1.1	rxn00224
R01529	D-Ribulose-5-phosphate 3-epimerase	[c] : cpd00171 --> cpd00198		Nmar_0299	TRUE	-999999	999999	0		5.1.3.1	rxn01116
R04173	3-Phosphoserine:2-oxoglutarate aminotransferase	[c] : cpd00738 + cpd00024 --> cpd02069 + cpd00023			FALSE	-999999	0	0		2.6.1.52	rxn02914
R01652		[c] : cpd00200 + cpd00011 --> cpd02605			FALSE	-999999	0	0		1.1.1.85	rxn01208
R04035	Phosphoribosyl-ATP pyrophosphohydrolase	[c] : cpd01775 + cpd00001 --> cpd01777 + cpd00012		Nmar_1551	TRUE	-999999	999999	0		3.6.1.31	rxn02834
R03013	L-histidinol-phosphate phosphohydrolase	[c] : cpd00807 + cpd00001 --> cpd00641 + cpd00009		Nmar_1555	TRUE	-999999	999999	0		3.1.3.15	rxn02160
R03509	N-(5-Phospho-beta-D-ribosyl)anthranilate ketol-isomerase	[c] : cpd02642 --> cpd00956		Nmar_0914	FALSE	0	999999	0		5.3.1.24	rxn02508
R01715	Chorismate pyruvatemutase	[c] : cpd00216 --> cpd00219			TRUE	-999999	999999	0		5.4.99.5	rxn01256
R01728	Prephenate:NAD + oxidoreductase(decarboxylating)	[c] : cpd00219 + cpd00003 --> cpd00868 + cpd00011 + cpd00004 + cpd00067			FALSE	0	999999	0		1.3.1.12	rxn01268
R00586	acetyl-CoA:L-serine O-acetyltransferase	[c] : cpd00054 + cpd00022 --> cpd00722 + cpd00010			FALSE	0	999999	0		2.3.1.30	rxn00423
R10409		[c] : cpd03456 + cpd13049 --> cpd00084 + cpd00081 + cpd13050			TRUE	-999999	999999	0
R01127	IMP 1,2-hydrolase (decyclizing)	[c] : cpd00114 + cpd00001 --> cpd02884		Nmar_0872	TRUE	-999999	999999	0		2.1.2.3; 3.5.4.10	rxn00832
R00751	L-threonine acetaldehyde-lyase (glycine-forming)	[c] : cpd00161 --> cpd00033 + cpd00071			FALSE	0	999999	0		4.1.2.5	rxn00541
R01286	L-cystathionine L-homocysteine-lyase (deaminating; pyruvate-forming)	[c] : cpd00424 + cpd00001 --> cpd00135 + cpd00013 + cpd00020			FALSE	0	999999	0		4.4.1.8
R00194	S-Adenosyl-L-homocysteine homocysteinylribohydrolase	[c] : cpd00019 + cpd00001 --> cpd02227 + cpd00128			FALSE	0	999999	0		3.2.2.9	rxn00143
R01291	S-(5-deoxy-D-ribos-5-yl)-L-homocysteine homocysteine-lyase [(4S)-4,5-dihydroxypentan-2,3-dione-forming]	[c] : cpd02227 --> cpd08638 + cpd00135			FALSE	0	999999	0		4.4.1.21	rxn14169
R09775	LysW:L-2-aminoadipate ligase (ADP-forming)	[c] : cpd00705 + C19885 + cpd00002 --> C19886 + cpd00008 + cpd00009		( Nmar_1288 and Nmar_1295 )	FALSE	0	999999	0		6.3.2.-
R09776	ATP:LysW-gamma-L-alpha-aminoadipate 6-phosphotransferase	[c] : C19886 + cpd00002 --> C19887 + cpd00008		Nmar_1290	FALSE	0	999999	0		2.7.2.-
R09777	LysW-gamma-L-alpha-aminoadipate 6-semialdehyde:NADP + 6-oxidoreductase (phosphorylating)	[c] : C19887 + cpd00005 + cpd00067 --> C19888 + cpd00006 + cpd00009		Nmar_1289	FALSE	0	999999	0		1.2.1.-
R09778	LysW-gamma-L-lysine:2-oxoglutarate 6-aminotransferase	[c] : C19888 + cpd00023 --> C19889 + cpd00024		Nmar_1291	FALSE	0	999999	0		2.6.1.-
R09779	LysW-gamma-L-lysine carboxypeptidase	[c] : C19889 + cpd00001 --> cpd00039 + C19885		Nmar_1296	FALSE	0	999999	0
R06844		[c] : cpd09351 + cpd00023 --> cpd09352 + cpd00024			TRUE	-999999	999999	0		2.6.1.-	rxn04659
R02508		[c] : cpd00424 + cpd00036 --> cpd00822 + cpd00084			FALSE	-999999	0	0		2.5.1.48	rxn01816
R01776	Acetyl-CoA:L-homoserine O-acetyltransferase	[c] : cpd00022 + cpd00227 --> cpd00010 + cpd00790			TRUE	-999999	999999	0		2.3.1.31	rxn01303
R01287	O-acetyl-L-homoserine:hydrogen sulfide S-(3-amino-3-carboxypropyl)transferase	[c] : cpd00790 + cpd00239 --> cpd00135 + cpd00029			TRUE	-999999	999999	0		2.5.1.49	rxn00952
R00271	2-Hydroxybutane-1,2,4-tricarboxylate 2-oxoglutarate-lyase	[c] : cpd00022 + cpd00001 + cpd00024 --> cpd00919 + cpd00010		Nmar_1070	TRUE	-999999	999999	0		2.3.3.14	rxn00202
R03444	2-Hydroxybutane-1,2,4-tricarboxylate hydro-lyase	[c] : cpd00919 --> cpd02483 + cpd00001			FALSE	0	999999	0		4.2.1.114	rxn02466
R04371	Homoisocitrate hydro-lyase	[c] : cpd03372 --> cpd02483 + cpd00001			FALSE	-999999	0	0		4.2.1.36; 4.2.1.114	rxn03034
R01934	(1R,2S)-1-hydroxybutane-1,2,4-tricarboxylate:NAD + oxidoreductase	[c] : cpd03372 + cpd00003 --> cpd00269 + cpd00011 + cpd00004 + cpd00067			FALSE	0	999999	0		1.1.1.87; 1.1.1.286	rxn01419
R01939	L-2-Aminoadipate:2-oxoglutarate aminotransferase	[c] : cpd00705 + cpd00024 --> cpd00269 + cpd00023			TRUE	-999999	999999	0		2.6.1.39	rxn01423
R01716	chorismate:L-glutamine aminotransferase	[c] : cpd00216 + cpd00053 --> cpd08210 + cpd00023		Nmar_0912	TRUE	-999999	999999	0		2.6.1.85	rxn01257
R05553	4-amino-4-deoxychorismate pyruvate-lyase	[c] : cpd08210 --> cpd00443 + cpd00020			TRUE	-999999	999999	0		4.1.3.38	rxn03841
R10348		[c] : cpd00038 + cpd00001 --> C20567 + cpd00047 + cpd00012			FALSE	0	999999	0		3.5.4.39
R10344		[c] : C20567 + cpd00001 --> cpd03521			FALSE	0	999999	0		3.1.4.56
R04621	Dihydroneopterin monophosphate dephosphorylase	[c] : cpd02961 + cpd00009 --> cpd03521 + cpd00001			FALSE	-999999	0	0		3.6.1.-	rxn03168
R03504	2-amino-4-hydroxy-6-(D-erythro-1,2,3-trihydroxypropyl)-7,8-dihydropteridine glycolaldehyde-lyase	[c] : cpd02961 --> cpd00229 + cpd00954			TRUE	-999999	999999	0		4.1.2.25	rxn02504
R03503	6-hydroxymethyl-dihydropterin pyrophosphokinase	[c] : cpd00002 + cpd00954 --> cpd00018 + cpd02920			FALSE	0	999999	0		2.7.6.3	rxn02503
R02237	7,8-dihydropteroate:L-glutamate ligase (ADP-forming)	[c] : cpd00002 + cpd00683 + cpd00023 --> cpd00008 + cpd00009 + cpd00330			FALSE	0	999999	0		6.3.2.12; 6.3.2.17	rxn01603
R00939	5,6,7,8-Tetrahydrofolate:NADP + oxidoreductase	[c] : cpd00087 + cpd00006 --> cpd00330 + cpd00005 + cpd00067			FALSE	-999999	0	0		1.5.1.3	rxn00686
R01333	glycolaldehyde:NAD + oxidoreductase	[c] : cpd00229 + cpd00003 + cpd00001 --> cpd00139 + cpd00004 + cpd00067			FALSE	0	999999	0		1.2.1.21	rxn00979
R00013	Glyoxylate carboxy-lyase (dimerizing)	[c] : 2.0 cpd00040 --> cpd00843 + cpd00011			FALSE	0	999999	0		4.1.1.47	rxn00010
R01745	(R)-Glycerate:NAD + oxidoreductase	[c] : cpd00223 + cpd00003 --> cpd00843 + cpd00004 + cpd00067			TRUE	-999999	999999	0		1.1.1.60	rxn01280
R01514	ATP:(R)-glycerate 3-phosphotransferase	[c] : cpd00002 + cpd00223 --> cpd00008 + cpd00169		Nmar_1111	FALSE	0	999999	0		2.7.1.31	rxn01102
R01224	5-methyltetrahydrofolate:NADP + oxidoreductase	[c] : cpd00345 + cpd00006 --> cpd00125 + cpd00005 + cpd00067			FALSE	-999999	0	0		1.5.1.20	rxn00910
R10561	ATP:phosphomevalonate carboxy-lyase (adding ATP; isopentenyl-phosphate-forming)	[c] : cpd00812 + cpd00002 --> cpd17039 + cpd00008 + cpd00009 + cpd00011			FALSE	0	999999	0		4.1.1.99
R10093	ATP:isopentenyl phosphate phosphotransferase	[c] : cpd00002 + cpd17039 --> cpd00008 + cpd00113		Nmar_0314	TRUE	-999999	999999	0		2.7.4.26
R04158	geranylgeranyl diphosphate:sn-glyceryl phosphate geranylgeranyltransferase	[c] : cpd00289 + cpd00080 --> cpd00012 + cpd02797			FALSE	0	999999	0		2.5.1.41	rxn11998
R04520	geranylgeranyl diphosphate:sn-3-O-(geranylgeranyl)glycerol 1-phosphate geranylgeranyltransferase	[c] : cpd00289 + cpd02797 --> cpd00012 + cpd02824			FALSE	0	999999	0		2.5.1.42	rxn03114
R10325	4-hydroxyphenylpyruvate:oxygen oxidoreductase (decarboxylating)	[c] : C20518 + 8.0 cpd00003 --> cpd02824 + 8.0 cpd00004 + 8.0 cpd00067			FALSE	-999999	0	0		1.3.1.101
R10255	NAD + glycohydrolase	[c] : cpd18042 + cpd00054 --> cpd00046 + cpd00067 + cpd15841			FALSE	0	999999	0		2.7.8.38
R00178	NAD + phosphohydrolase	[c] : cpd00017 + cpd00067 --> cpd00837 + cpd00011			FALSE	0	999999	0		4.1.1.50	rxn00127
R01920	ADP aminohydrolase	[c] : cpd00837 + cpd00118 --> cpd00147 + cpd00264		Nmar_1135	FALSE	0	999999	0		2.5.1.16	rxn01406
R01919	UDP diphosphohydrolase	[c] : cpd00118 + cpd00264 --> cpd03802 + cpd00726			FALSE	0	999999	0		2.5.1.44; 2.5.1.45	rxn01405
R08700	AMP phosphoribohydrolase	[c] : cpd11767 + cpd14548 + cpd00002 --> cpd17467 + cpd14547 + cpd00018 + cpd00012			TRUE	-999999	999999	0		2.8.1.4	rxn14132
R08701	Pyruvate:oxygen 2-oxidoreductase (phosphorylating)	[c] : cpd17467 + cpd00033 + cpd02197 + cpd11610 --> cpd17468 + cpd00087 + cpd11609 + cpd00001			TRUE	-999999	999999	0			rxn14208
R08702	UTP:alpha-D-glucose-1-phosphate uridylyltransferase	[c] : cpd17468 + cpd00007 + cpd00001 --> cpd13372 + cpd00040 + cpd00025			TRUE	-999999	999999	0		1.5.3.-	rxn13976
R00601	ATP:acetate phosphotransferase	[c] : cpd00017 + cpd13372 --> cpd00019 + cpd12598			FALSE	0	999999	0		2.1.1.61	rxn14216
R00978	5,6-Dihydrouracil:NADP + oxidoreductase	[c] : cpd00337 + cpd00006 --> cpd00092 + cpd00005 + cpd00067			FALSE	-999999	0	0		1.3.1.2	rxn00720
R00905	N-Carbamoyl-beta-alanine amidohydrolase	[c] : cpd01720 + cpd00001 --> cpd00085 + cpd00011 + cpd00013			FALSE	0	999999	0		3.5.1.6	rxn00654
R01993	(S)-dihydroorotate amidohydrolase	[c] : cpd00282 + cpd00001 --> cpd00343		Nmar_0214	FALSE	-999999	0	0		3.5.2.3	rxn01465
R01869	(S)-Dihydroorotate:(acceptor) oxidoreductase	[c] : cpd00282 + cpd00003 --> cpd00247 + cpd00067 + cpd00004		( Nmar_1389 and Nmar_1390 )	FALSE	0	999999	0		1.3.1.14	rxn01361
R00416	UDP-N-acetylglucosamine diphosphorylase	[c] : cpd00062 + cpd02611 --> cpd00012 + cpd00037			FALSE	0	999999	0		2.7.7.23	rxn00293
R08193	N-Acetyl-D-glucosamine 1-phosphate 1,6-phosphomutase	[c] : cpd00293 --> cpd02611			TRUE	-999999	999999	0		5.4.2.3	rxn01505
R02060	D-Glucosamine 1-phosphate 1,6-phosphomutase	[c] : cpd03671 --> cpd00288		Nmar_0224	FALSE	-999999	0	0		5.4.2.10	rxn01485
R05332	glucosamine-1-phosphate N-acetyltransferase	[c] : cpd00022 + cpd03671 --> cpd00010 + cpd02611			FALSE	0	999999	0		2.3.1.157	rxn03638
R00286	UDP-glucose:NAD + 6-oxidoreductase	[c] : cpd00026 + cpd00001 + 2.0 cpd00003 --> cpd00144 + 2.0 cpd00004 + 2.0 cpd00067			FALSE	0	999999	0		1.1.1.22	rxn00211
R01516	2,3-bisphospho-D-glycerate 2-phosphohydrolase	[c] : cpd00853 + cpd00001 --> cpd00169 + cpd00009			FALSE	0	999999	0		3.1.3.13	rxn01104
R02164	Succinate:ubiquinone oxidoreductase	[c] : cpd00036 + cpd11669 --> cpd00106 + cpd11665			FALSE	0	999999	0		1.3.5.1	rxn06109
R06974	glycinamide ribonucleotide transformylase	[c] : cpd00047 + cpd00002 + cpd02394 --> cpd00008 + cpd00009 + cpd02678			FALSE	0	999999	0		2.1.2.-	rxn04783
R00806	UDP-glucose:D-fructose 2-alpha-D-glucosyltransferase	[c] : cpd00026 + cpd00082 --> cpd00014 + cpd00076			FALSE	-999999	0	0		2.4.1.13	rxn00579
R03920	ATP:D-fructose 6-phosphotransferase	[c] : cpd00002 + cpd00082 --> cpd00008 + cpd00072			FALSE	0	999999	0		2.7.1.1; 2.7.1.4
R00805	sucrose-6F-phosphate phosphohydrolase	[c] : cpd01693 + cpd00001 --> cpd00076 + cpd00009			FALSE	0	999999	0		3.1.3.24	rxn00578
R00766	UDP-glucose:D-fructose-6-phosphate 2-alpha-D-glucosyltransferase	[c] : cpd00026 + cpd00072 --> cpd00014 + cpd01693			FALSE	0	999999	0		2.4.1.14	rxn00553
R07237	S-adenosyl-L-methionine:uroporphyrinogen-III C-methyltransferase	[c] : cpd00017 + cpd00774 --> cpd00019 + cpd11206		( Nmar_0492 or Nmar_0511 or Nmar_0669 )	FALSE	0	999999	0		2.1.1.107	rxn05005
R07238	S-adenosyl-L-methionine:precorrin-1 C-methyltransferase	[c] : cpd00017 + cpd11206 --> cpd00019 + cpd01620		( Nmar_0492 or Nmar_0669 )	FALSE	0	999999	0		2.1.1.107	rxn05006
R00703	(S)-Lactate:NAD + oxidoreductase	[c] : cpd00159 + cpd00003 --> cpd00020 + cpd00004 + cpd00067		Nmar_0676	FALSE	-999999	0	0		1.1.1.27	rxn00499
R00228	acetaldehyde dehydrogenase (acetylating)	[c] : cpd00071 + cpd00010 + cpd00003 --> cpd00022 + cpd00004 + cpd00067		Nmar_1608	TRUE	-999999	999999	0		1.2.1.10	rxn00171
R10088	D-ribose 5-phosphate,D-glyceraldehyde 3-phosphate pyridoxal 5'-phosphate-lyase	[c] : cpd00101 + cpd00102 + cpd00013 --> cpd00016 + 4.0 cpd00001 + cpd00009		Nmar_1479	FALSE	0	999999	0		4.3.3.6
R10326	2,3-bis-(O-phytany)l-sn-glycerol 1-phosphate:NADP + oxidoreductase	[c] : C20518 + 8.0 cpd00006 --> cpd02824 + 8.0 cpd00005 + 8.0 cpd00067			FALSE	-999999	0	0		1.3.1.101
R09518	methane,quinol:oxygen oxidoreductase	[c] : cpd01024 + cpd00415 + cpd00007 --> cpd00116 + cpd00364 + cpd00001		Nmar_1502	FALSE	0	999999	0		1.14.18.3
R01142	Methane,NADH:oxygen oxidoreductase (hydroxylating)	[c] : cpd01024 + cpd00007 + cpd00004 + cpd00067 --> cpd00116 + cpd00003 + cpd00001			FALSE	0	999999	0		1.14.13.25	rxn00843
R01385	UDPglucuronate 4-epimerase	[c] : cpd00144 --> cpd00472			FALSE	0	999999	0		5.1.3.6	rxn01008
R02634	UTP:1-Phospho-alpha-D-galacturonate uridylyltransferase	[c] : cpd00472 + cpd00012 --> cpd02497 + cpd00062			FALSE	0	999999	0		2.7.7.-	rxn01909
Met1		[c] : cpd00009 + cpd00280 --> cpd00001 + cpd02497			FALSE	0	999999	0
R04204	3-hydroxyacyl-CoA dehydratase (3-hydroxybutanoyl-CoA)	[c] : cpd02691 --> cpd02125 + cpd00001		Nmar_1308	FALSE	-999999	0	0		4.2.1.17	rxn02934
R03173	2-Methylbutanoyl-CoA:(acceptor) oxidoreductase	[c] : cpd00760 + cpd11609 --> cpd02125 + cpd11610			FALSE	0	999999	0		1.3.99.12	rxn06334
R03093	3-Indoleacetonitrile aminohydrolase	[c] : cpd01881 + 2.0 cpd00001 --> cpd00703 + cpd00013		( Nmar_0650 or Nmar_1663 )	FALSE	0	999999	0		3.5.5.1	rxn02219
R00216	(S)-Malate:NADP + oxidoreductase(oxaloacetate-decarboxylating)	[c] : cpd00130 + cpd00006 --> cpd00020 + cpd00011 + cpd00005 + cpd00067		Nmar_0338	FALSE	0	999999	0		1.1.1.40	rxn00161
R00214	(S)-malate:NAD + oxidoreductase (decarboxylating)	[c] : cpd00130 + cpd00003 --> cpd00020 + cpd00011 + cpd00004 + cpd00067		Nmar_0338	FALSE	0	999999	0		1.1.1.38; 1.1.1.39	rxn00159
R09374	2-amino-5-formylamino-6-(5-phospho-D-ribosylamino)pyrimidin-4(3H)-one amidohydrolase	[c] : cpd11231 + cpd00001 --> cpd00957 + cpd00047			FALSE	0	999999	0		3.5.1.102
R09375	2,5-diamino-6-(5-phospho-D-ribitylamino)pyrimidin-4(3H)-one:NAD + 1'-oxidoreductase	[c] : cpd00957 + cpd00004 + cpd00067 --> cpd15807 + cpd00003		Nmar_1612	FALSE	0	999999	0		1.1.1.302
R09377	2,5-diamino-6-(5-phospho-D-ribitylamino)pyrimidin-4(3H)-one 2-aminohydrolase	[c] : cpd15807 + cpd00001 --> cpd02720 + cpd00013			FALSE	0	999999	0
R07280	pyrimidine phosphatase	[c] : cpd02720 + cpd00001 --> cpd02882 + cpd00009			FALSE	0	999999	0		3.1.3.-	rxn05039
R04457	6,7-Dimethyl-8-(1-D-ribityl)lumazine:6,7-dimethyl-8-(1-D-ribityl)	[c] : cpd02882 + cpd11225 --> cpd02656 + 2.0 cpd00001 + cpd00009		Nmar_1615	FALSE	0	999999	0		2.5.1.78	rxn03080
R00066	6,7-Dimethyl-8-(1-D-ribityl)lumazine:6,7-dimethyl-8-(1-D-ribityl)	[c] : 2.0 cpd02656 --> cpd00220 + cpd02882		Nmar_1617	FALSE	0	999999	0		2.5.1.9	rxn00048
R08574	CTP:riboflavin 5'-phosphotransferase	[c] : cpd00052 + cpd00220 --> cpd00096 + cpd00050		Nmar_1301	FALSE	0	999999	0		2.7.1.161	rxn14039
R00161	ATP:FMN adenylyltransferase	[c] : cpd00002 + cpd00050 --> cpd00012 + cpd00015			FALSE	0	999999	0		2.7.7.2	rxn00122
rxn10499		[c] : cpd00001 + 2.0 cpd00006 + cpd00868 + cpd02882 --> 2.0 cpd00005 + cpd00013 + 2.0 cpd00067 + cpd00180 + cpd15839		Nmar_0592	FALSE	0	999999	0			rxn10499
R09397	GTP:2-phospho-L-lactate guanylyltransferase	[c] : cpd15809 + cpd00038 --> cpd15889 + cpd00012		Nmar_0625	FALSE	0	999999	0		2.7.7.68
Met2		[c] : cpd00159 + cpd00038 --> cpd15809 + cpd00031 + cpd00067			FALSE	0	999999	0
R09398	(2S)-lactyl-2-diphospho-5'-guanosine:7,8-didemethyl-8-hydroxy-5-deazariboflavin lactylphosphotransferase	[c] : cpd15839 + cpd15889 --> cpd15864 + cpd00126		Nmar_0626	FALSE	0	999999	0		2.7.8.28
R00710	aldehyde dehydrogenase (acetaldehyde, NAD)	[c] : cpd00071 + cpd00003 + cpd00001 --> cpd00029 + cpd00004 + cpd00067		Nmar_1608	FALSE	0	999999	0		1.2.1.3; 1.2.1.5	rxn00506
R00130	ATP:dephospho-CoA 3'-phosphotransferase	[c] : cpd00002 + cpd00655 --> cpd00008 + cpd00010			FALSE	0	999999	0		2.7.1.24	rxn00100
R08716	cobalt-precorrin 3 dehydrogenase	[c] : cpd17535 --> cpd08369		Nmar_1752	FALSE	0	999999	0			rxn13973
R05812	precorrin-6A reductase	[c] : cpd08372 + cpd00004 + cpd00067 --> cpd08373 + cpd00003		Nmar_0057	FALSE	0	999999	0		1.3.1.54	rxn04050
R05721	chloride:oxygen oxidoreductase	[c] : cpd00099 + cpd00007 --> cpd01054		Nmar_0515	TRUE	-999999	999999	0		1.13.11.49	rxn06953
R00258	L-Alanine:2-oxoglutarate aminotransferase	[c] : cpd00035 + cpd00024 --> cpd00020 + cpd00023		Nmar_0177	TRUE	-999999	999999	0		2.6.1.2	rxn00191
R00660	Phosphoenolpyruvate:UDP-N-acetyl-D-glucosamine 1-carboxyvinyl-transferase	[c] : cpd00061 + cpd00037 --> cpd02820 + cpd00009		( Nmar_0078 or Nmar_0858 )	FALSE	0	999999	0		2.5.1.7	rxn00461
R08368	Purine nucleoside:orthophosphate ribosyltransferase	[c] : cpd01197 + cpd00009 --> cpd00360 + cpd00475			FALSE	0	999999	0		2.4.2.1	rxn01684
R02869	S-adenosylmethioninamine:spermidine 3-aminopropyltransferase	[c] : cpd00837 + cpd00264 --> cpd00147 + cpd00558		Nmar_1135	FALSE	0	999999	0		2.5.1.16; 2.5.1.22	rxn02061
R01561	purine-nucleoside phosphorylase (Adenosine)	[c] : cpd00182 + cpd00009 --> cpd00128 + cpd00475			FALSE	0	999999	0		2.4.2.1	rxn01138
Met3		[c] : cpd00018 + cpd00421 --> cpd00008 + cpd00012			FALSE	0	999999	0		2.7.4.3
R03758	L-2-amino-3-oxobutanoate decarboxylation (spontaneous)	[c] : cpd01298 + cpd00011 --> cpd02211			FALSE	-999999	0	0		1.1.1.381	rxn02666
R03759	(R)-1-Aminopropan-2-ol:NAD + oxidoreductase	[c] : cpd02039 + cpd00003 --> cpd01298 + cpd00004 + cpd00067			FALSE	-999999	0	0		1.1.1.75	rxn02667
R06531	ATP:L-threonine O-phosphotransferase	[c] : cpd00161 + cpd00002 --> cpd08928 + cpd00008			FALSE	0	999999	0		2.7.1.177	rxn04386
R00332	ATP:GMP phosphotransferase	[c] : cpd00002 + cpd00126 --> cpd00031 + cpd00008			FALSE	0	999999	0		2.7.4.8	rxn00239
rxn13300	glycogen synthase (UDPGlc)	[c] : cpd00026 --> cpd00155 + cpd00067 + cpd00014			FALSE	0	999999	0			rxn13300
rxn11007	5,10-Methylenetetrahydrofolate:dUMP C-methyltransferase	[c] : cpd00125 + cpd00299 + cpd01270 --> cpd00050 + cpd00087 + cpd00298			FALSE	0	999999	0		2.1.1.45	rxn11007
rxn08013	5'-deoxyadenosine nuclosidase	[c] : cpd00001 + cpd03091 --> cpd00128 + cpd15380		Nmar_1401	TRUE	-999999	999999	0		2.4.2.28	rxn08013
rxn10525	gamma-F420-0:gamma-L-glutamate ligase	[c] : cpd00023 + cpd00038 + cpd15864 --> cpd00009 + cpd00031 + cpd00067 + cpd15865		Nmar_0667	TRUE	-999999	999999	0			rxn10525
rxn10526	gamma-F420-1:gamma-L-glutamate ligase	[c] : cpd00023 + cpd00038 + cpd15865 --> cpd00009 + cpd00031 + cpd00067 + cpd15866		Nmar_0667	TRUE	-999999	999999	0			rxn10526
rxn10527	gamma-F420-2:gamma-L-glutamate ligase	[c] : cpd00023 + cpd00038 + cpd15866 --> cpd00009 + cpd00031 + cpd00067 + cpd15868			TRUE	-999999	999999	0			rxn10527
R00522	Oxalate carboxy-lyase	[c] : cpd00067 + cpd00180 --> cpd00011 + cpd00047			FALSE	0	999999	0		4.1.1.2	rxn00373
R04594	adenosylcobalamin/alpha-ribazole phosphatase;	[c] : cpd00001 + cpd02904 --> cpd00009 + cpd00067 + cpd03423		Nmar_0181	FALSE	0	999999	0		3.1.3.73	rxn03150
R04148	Nicotinate-nucleotide:dimethylbenzimidazole phospho-D-ribosyltransferase	[c] : cpd00873 + cpd01997 --> cpd00067 + cpd00218 + cpd02904			FALSE	0	999999	0		2.4.2.21	rxn02897
R01724	nicotinic acid mononucleotide pyrophosphorylase	[c] : cpd00012 + cpd00873 --> cpd00067 + cpd00103 + cpd00218			FALSE	-999999	0	0		2.4.2.11	rxn01265
R06530	L-threonine-O-3-phosphate carboxy-lyase	[c] : cpd00067 + cpd08928 --> cpd00011 + cpd02547		Nmar_1585	FALSE	0	999999	0		4.1.1.81	rxn04385
R05222	GTP:adenosylcobinamide-phosphate guanylyltransferase	[c] : cpd00038 + cpd00067 + cpd03919 --> cpd00012 + cpd03920			FALSE	0	999999	0		2.7.7.62	rxn03537
add_lipid1		[c] : cpd15861 + 8.0 cpd00003 --> cpd15841 + 8.0 cpd00004 + 8.0 cpd00067			FALSE	-999999	0	0
add_lipid2		[c] : cpd00121 + cpd18042 --> cpd00046 + cpd00067 + cpd15844			FALSE	0	999999	0
rxn10442	archaetidylinositol hydrogenase	[c] : 8.0 cpd00005 + 8.0 cpd00067 + cpd15844 --> 8.0 cpd00006 + cpd15860			FALSE	0	999999	0			rxn10442
add_lipid3		[c] : cpd00080 + cpd18042 --> cpd00046 + cpd00067 + cpd15843			FALSE	0	999999	0
rxn10487	digeranyl-sn-glycerol-1-phospho-3'-sn-glycerol phosphatase	[c] : cpd00001 + cpd15843 --> cpd00009 + cpd15842			FALSE	0	999999	0			rxn10487
rxn10441	archaetidylglycerol hydrogenase	[c] : 8.0 cpd00005 + 8.0 cpd00067 + cpd15842 --> 8.0 cpd00006 + cpd15859			FALSE	0	999999	0			rxn10441
R08966	CTP:2,3-bis-O-(geranylgeranyl)-sn-glycerol-1-phosphate cytidylyltransferase	[c] : cpd00052 + cpd02824 --> cpd00012 + cpd18042			FALSE	0	999999	0		2.7.7.67	rxn14345
R05219	precorrin-6A synthase (deacetylating);	[c] : cpd00001 + cpd00017 + cpd03839 --> cpd00019 + cpd00029 + 2.0 cpd00067 + cpd03761			FALSE	0	999999	0		2.1.1.152	rxn03534
R05150	precorrin-6Y:NADP + oxidoreductase	[c] : cpd00006 + cpd03760 --> cpd00005 + cpd00067 + cpd03761			TRUE	-999999	999999	0		1.3.1.54	rxn03492
R05227		[c] : cpd00001 + cpd00002 + cpd00149 + cpd03913 --> cpd00008 + cpd00009 + 2.0 cpd00067 + cpd03914			FALSE	0	999999	0		6.6.1.2R02472	rxn10476
R02472	2-dehydropantoate 2-reductase	[c] : cpd00006 + cpd00408 --> cpd00005 + cpd00067 + cpd00712		Nmar_0959	FALSE	-999999	0	0		1.1.1.169	rxn01790
R02471	pantoate 4-dehydrogenase	[c] : cpd00003 + cpd00408 --> cpd00004 + cpd00067 + cpd00775		Nmar_1718	TRUE	-999999	999999	0		1.1.1.106	rxn01789
R09379	4-phosphopantoate---beta-alanine ligase	[c] : cpd00002 + cpd00775 + cpd00085 --> cpd00018 + cpd00012 + cpd02201		Nmar_1719	FALSE	0	999999	0		6.3.2.36
R00375	DNA-directed DNA polymerase	[c] : cpd00115 --> cpd00012		( Nmar_0002 or Nmar_0642 or Nmar_0948 or Nmar_1056 or Nmar_1794 )	TRUE	-999999	999999	0		2.7.7.7	rxn05816
R00376	DNA-directed DNA polymerase	[c] : cpd00241 --> cpd00012		( Nmar_0002 or Nmar_0642 or Nmar_0948 or Nmar_1056 or Nmar_1794 )	TRUE	-999999	999999	0		2.7.7.7	rxn05817
R00377	DNA-directed DNA polymerase	[c] : cpd00356 --> cpd00012		( Nmar_0002 or Nmar_0642 or Nmar_0948 or Nmar_1056 or Nmar_1794 )	TRUE	-999999	999999	0		2.7.7.7	rxn05818
R00378	DNA-directed DNA polymerase	[c] : cpd00357 --> cpd00012		( Nmar_0002 or Nmar_0642 or Nmar_0948 or Nmar_1056 or Nmar_1794 )	TRUE	-999999	999999	0		2.7.7.7	rxn05819
R00435	RNA polymerase	[c] : cpd00002 --> cpd11613 + cpd00012		( Nmar_0318 or Nmar_0346 or Nmar_0347 or Nmar_0348 or Nmar_0428 or Nmar_1032 or Nmar_1235 or Nmar_1236 or Nmar_1383 or Nmar_1757 )	FALSE	0	999999	0		2.7.7.6; 2.7.7.19; 2.7.7.48
R01352		[c] : cpd00001 + cpd01431 --> cpd00049 + cpd00067 + cpd00100			TRUE	-999999	999999	0			rxn00984
R01082		[c] : cpd00130 --> cpd00001 + cpd00106			TRUE	-999999	999999	0		4.2.1.2	rxn00799
R01826	Phosphoenolpyruvate:D-erythrose-4-phosphate	[c] : cpd00001 + cpd00061 + cpd00236 --> cpd00009 + cpd00067 + cpd02857			TRUE	-999999	999999	0		2.5.1.54|4.1.2.15	rxn01332
R03083	2-Dehydro-3-deoxy-D-arabino-heptonate 7-phosphate phosphate-lyase	[c] : cpd02857 --> cpd00009 + cpd00067 + cpd00699			FALSE	0	999999	0		|4.2.3.4|4.6.1.3|	rxn02212
R10929		[c] : cpd00023 + C19885 + cpd00002 --> C20948 + cpd00008 + cpd00009			FALSE	0	999999	0		6.3.2.-
R10930		[c] : C20948 + cpd00002 --> C20949 + cpd00008		Nmar_1290	FALSE	0	999999	0		2.7.2.8
R10931		[c] : C20949 + cpd00005 + cpd00067 --> C20950 + cpd00006 + cpd00009		Nmar_1289	FALSE	0	999999	0		1.2.1.38
R10932		[c] : C20950 + cpd00023 --> C20951 + cpd00024		Nmar_1291	TRUE	-999999	999999	0		2.6.1.11
R10933		[c] : C20951 + cpd00001 --> cpd00064 + C19885		Nmar_1296	FALSE	0	999999	0		3.5.1.-
R00345		[c] : cpd00009 + cpd00032 + 2.0 cpd00067 --> cpd00001 + cpd00011 + cpd00061			TRUE	-999999	999999	0			rxn00251
ADD_BIOMASS		[c] : 0.582512133 cpd00035 + 0.335454861 cpd00051 + 0.273379649 cpd00132 + 0.273379649 cpd00041 + 0.103838669 cpd00084 + 0.298458449 cpd00053 + 0.298458449 cpd00023 + 0.694744945 cpd00033 + 0.107465768 cpd00119 + 0.329444239 cpd00322 + 0.510902831 cpd00107 + 0.389135929 cpd00039 + 0.174308025 cpd00060 + 0.21006086 cpd00066 + 0.250684371 cpd00129 + 0.244673749 cpd00054 + 0.287680783 cpd00161 + 0.0…			FALSE	0	999999	1
R00132		[c] : cpd00067 + cpd00242 --> cpd00001 + cpd00011			TRUE	-999999	999999	0			rxn00102
EX_NH3		cpd00013_e -->			TRUE	-26.5	999999	0
EX_O2		cpd00007_e -->			TRUE	-999999	999999	0
EX_H2O		cpd00001_e -->			TRUE	-999999	999999	0
EX_CO2		cpd00011_e -->			FALSE	0	999999	0
EX_HCO3		cpd00242_e -->			TRUE	-999999	999999	0
EX_H3PO4		cpd00009_e -->			TRUE	-999999	999999	0
EX_SO4		cpd00048_e -->			TRUE	-999999	999999	0
EX_Fe2		cpd10515_e -->			TRUE	-999999	999999	0
EX_Co2		cpd00149_e -->			TRUE	-999999	999999	0
nadh_nadph		[c] : cpd00005 + cpd00003 --> cpd00004 + cpd00006			TRUE	-999999	999999	0
EX_NO		cpd00418_e -->			FALSE	0	999999	0
EX_NO2-		cpd00075_e -->			FALSE	0	999999	0
EX_n2o		cpd00659_e -->			FALSE	0	999999	0
rxn08966		cpd00659 --> cpd00659_e			FALSE	0	999999	0			rxn08966
rxn09008		cpd00418 --> cpd00418_e			FALSE	0	999999	0			rxn09008
rxn10823		cpd00075 --> cpd00075_e			FALSE	0	999999	0			rxn10823
EX_CO		cpd00204_e -->			TRUE	-999999	999999	0
EX_H		[c] : cpd00067 -->			TRUE	-999999	999999	0
EX_He		cpd00067_e -->			FALSE	0	999999	0
EX_akg		cpd00024_e -->			FALSE	0	0	0
rxn05493		cpd00024_e + cpd00067_e --> cpd00024 + cpd00067			FALSE	0	999999	0			rxn05493
Trans_NH4		cpd00013_e --> cpd00013 + cpd00067_e		( Nmar_0588 or Nmar_1698 )	FALSE	0	999999	0
rxn05616		cpd00254 --> cpd00254_e		( Nmar_1006 or Nmar_1156 or Nmar_1662 or Nmar_1371 or Nmar_1130 )	TRUE	-999999	999999	0			rxn05616
EX_Mg		cpd00254_e -->			FALSE	0	999999	0
rxn05468		cpd00007_e --> cpd00007			TRUE	-999999	999999	0			rxn05468
rxn05319		cpd00001 --> cpd00001_e			FALSE	0	999999	0			rxn05319
rxn05467		cpd00011_e --> cpd00011			TRUE	-999999	999999	0			rxn05467
rxn10832		cpd00010_e --> cpd00010			FALSE	0	999999	0			rxn10832
rxn05145		cpd00002 + cpd00001 + cpd00009_e --> cpd00067 + 2.0 cpd00009 + cpd00008		( Nmar_0483 and Nmar_0481 and Nmar_0482 and Nmar_0479 and Nmar_0250 )	FALSE	0	999999	0			rxn05145
rxn05651		cpd00067_e + cpd00048_e --> cpd00067 + cpd00048			FALSE	0	999999	0			rxn05651
rxn10474		cpd00149 --> cpd00149_e		Nmar_1006	TRUE	-999999	999999	0			rxn10474
rxn10480		cpd00204_e --> cpd00204			TRUE	-999999	999999	0			rxn10480
rxn10826		cpd00242_e --> cpd00242			TRUE	-999999	999999	0			rxn10826
rxn10963		cpd00002 + cpd00001 + cpd10515_e --> cpd00008 + cpd10515 + cpd00067 + cpd00009			FALSE	0	999999	0			rxn10963
rxn13892		cpd00001 + cpd00002 + cpd04099_e --> cpd00008 + cpd00009 + cpd00067 + cpd04099		( Nmar_0250 or Nmar_0873 or Nmar_0875 )	FALSE	0	999999	0			rxn13892

## Sheet: Metabolites
Abbreviation	Name	Abbreviation name	Formula (charged)	Charge	Compartment	KEGG ID	other names
cpd00868	p-hydroxyphenylpyruvate	34hpp	C9H7O4	-1	c	C01179	p-hydroxyphenylpyruvate|3--4-Hydroxyphenylpyruvate|p-Hydroxyphenylpyruvic acid|4-Hydroxyphenylpyruvate|3-(4-Hydroxyphenyl)pyruvate
cpd00007	O2	o2	O2	0	c	C00007	dioxygen|O2|Oxygen
cpd00489	4-Hydroxyphenylacetate	4hphac	C8H7O3	-1	c	C13636|C00642	4-Hydroxyphenyl acetate|4-Hydroxyphenylacetic acid|4-Hydroxyphenylacetate
cpd00011	CO2	co2	CO2	0	c	C00011	Carbon dioxide|CO2
cpd00003	NAD	nad	C21H26N7O14P2	-1	c	C00003	Nicotinamideadeninedinucleotide|Nadide|Diphosphopyridine nucleotide|DPN|Nicotinamide adenine dinucleotide|NAD|NAD+
cpd00001	H2O	h2o	H2O	0	c	C00001|C01328	OH-|HO-|Water|H2O
cpd00133	Nicotinamide	ncam	C6H6N2O	0	c	C00153	NICO|Vitamin PP|Niacinamide|Nicotinic acid amide|Nicotinamide
cpd00251	ADPribose	adprib	C15H21N5O14P2	-2	c	C00301	ADPribose|ADP-ribose
cpd00018	AMP	amp	C10H13N5O7P	-1	c	C00020	Adenosine 5'-phosphate|5'-Adenosine monophosphate|5'-Adenylic acid|5'-AMP|Adenylate|Adenylic acid|Adenosine 5'-monophosphate|AMP
cpd00355	Nicotinamide ribonucleotide	nmn	C11H15N2O8P	0	c	C00455	beta-Nicotinamide mononucleotide|beta-Nicotinamide ribonucleotide|beta-Nicotinamide D-ribonucleotide|Nicotinamide nucleotide|Nicotinamide ribonucleotide|Nicotinamide mononucleotide|NMN|Nicotinamide D-ribonucleotide
cpd00014	UDP	udp	C9H12N2O12P2	-2	c	C00015	Uridine 5'-diphosphate|UDP
cpd00091	UMP	ump	C9H12N2O9P	-1	c	C00105	5'Uridylic acid|Uridine 5'-monophosphate|Uridine monophosphate|Uridylic acid|UMP
cpd00009	Phosphate	pi	HO4P	-2	c	C00009	Orthophosphoric acid|Phosphoric acid|Phosphate|Orthophosphate
cpd00062	UTP	utp	C9H12N2O15P3	-3	c	C00075	Uridine triphosphate|Uridine 5'-triphosphate|UTP
cpd00089	Glucose-1-phosphate	g1p	C6H12O9P	-1	c	C00103	D-Glucose1-phosphate|D-glucose-1-phosphate|alpha-D-Glucose-1-phosphate|D-Glucose alpha-1-phosphate|Cori ester|alpha-D-Glucose 1-phosphate|D-Glucose 1-phosphate
cpd00012	PPi	ppi	H2O7P2	-2	c	C00013	PPi|Diphosphate|Pyrophosphoric acid|Pyrophosphate
cpd00026	UDP-glucose	udpg	C15H22N2O17P2	-2	c	C00029	UDP-alpha-D-glucose|Uridine diphosphate glucose|UDP-D-glucose|UDPglucose|UDP-glucose
cpd00002	ATP	atp	C10H13N5O13P3	-3	c	C00002	Adenosine 5'-triphosphate|ATP
cpd00029	Acetate	ac	C2H3O2	-1	c	C00033	ACET|Glacial acetic acid|Ethanoic acid|Acetic acid|Acetate
cpd00008	ADP	adp	C10H13N5O10P2	-2	c	C00008	Adenosine 5'-diphosphate|ADP
cpd00196	Acetylphosphate	actp	C2H4O5P	-1	c	C00227	acetyl-phosphate|Acetylphosphate|Acetyl phosphate
cpd00033	Glycine	gly	C2H5NO2	0	c	C00037	Gly|Aminoacetic acid|Glycine
cpd11609	A	A	H2NR	0	c	C16722|C00028	Acceptor|A
cpd00150	HCN	cyan	CHN	0	c	C00177|C01326	HCN|Hydrogen cyanide|Cyano|CN-|Prussiate|Cyanide
cpd11610	AH2	AH2	H2	0	c	C00030	Reduced acceptor|AH2
cpd00067	H+	h	H	1	c	C00080	H+
cpd00830	4-Hydroxy-2-oxoglutarate	4h2oglt	C5H4O6	-2	c	C05946|C01127	D-4-Hydroxy-2-oxoglutarate|4-Hydroxy-2-oxoglutaric acid|4-Hydroxy-2-oxoglutarate
cpd00020	Pyruvate	pyr	C3H3O3	-1	c	C00022	Pyroracemic acid|2-Oxopropanoic acid|2-Oxopropanoate|Pyruvic acid|Pyruvate
cpd00040	Glyoxalate	glx	C2HO3	-1	c	C00048	Glyoxylic acid|Glyoxalate|Glyoxylate
cpd00044	3-phosphoadenylylsulfate	paps	C10H12N5O13P2S	-3	c	C00053	3-phosphoadenylyl sulfate|3-phospho-adenylylsulfate|3-Phosphoadenylylsulfate|PAPS|3'-Phospho-5'-adenylyl sulfate|3'-Phosphoadenosine 5'-phosphosulfate|3'-Phosphoadenylyl sulfate
cpd00048	Sulfate	so4	O4S	-2	c	C00059	SLF|Sulfuric acid|Sulfate
cpd00045	Adenosine 3-5-bisphosphate	pap	C10H13N5O10P2	-2	c	C00054	Adenosine3-5-bisphosphate|Phosphoadenosine phosphate|3'-Phosphoadenylate|PAP|Adenosine 3',5'-bisphosphate
cpd00052	CTP	ctp	C9H13N3O14P3	-3	c	C00063	Cytidine triphosphate|Cytidine 5'-triphosphate|CTP
cpd00046	CMP	cmp	C9H13N3O8P	-1	c	C00055	Cytidylic acid|Cytidine-5'-monophosphate|CMP
cpd00054	L-Serine	ser-L	C3H7NO3	0	c	C00716|C00065	DL-Serine|3-Hydroxyalanine|2-Amino-3-hydroxypropionic acid|Serine|L-3-Hydroxy-alanine|L-2-Amino-3-hydroxypropionic acid|L-Serine
cpd00145	Hydroxypyruvate	hpyr	C3H3O4	-1	c	C00168	3-Hydroxypyruvic acid|3-Hydroxypyruvate|Hydroxypyruvic acid|Hydroxypyruvate
cpd00013	NH3	nh4	H4N	1	c	C01342|C00014	NH4plus|NH4+|Ammonium|Ammonia|NH3
cpd00004	NADH	nadh	C21H27N7O14P2	-2	c	C00004	Nicotinamideadeninedinucleotide-reduced|Nicotinamide adenine dinucleotide - reduced|DPNH|NADH
cpd00550	D-Serine	ser-D	C3H7NO3	0	c	C00740	D-Serine
cpd00064	Ornithine	orn	C5H13N2O2	1	c	C00077|C01602	2,5-Diaminopentanoate|2,5-Diaminopentanoic acid|2,5-Diaminovaleric acid|Ornithine|(S)-2,5-Diaminopentanoate|(S)-2,5-Diaminopentanoic acid|(S)-2,5-Diaminovaleric acid|L-Ornithine
cpd00118	Putrescine	ptrc	C4H14N2	2	c	C00134	PUTR|Tetramethylenediamine|1,4-Diaminobutane|1,4-Butanediamine|Putrescine
cpd00129	L-Proline	pro-L	C5H8NO2	-1	c	C00148	2-Pyrrolidinecarboxylic acid|L-Proline
cpd00066	L-Phenylalanine	phe-L	C9H11NO2	0	c	C00079	(S)-alpha-Amino-beta-phenylpropionic acid|L-Phenylalanine
cpd00333	(E)-Cinnamate	cinnm	C9H7O2	-1	c	C00423	(E)-Cinnamate|trans-Cinnamic acid|trans-Cinnamate
cpd00095	Glycerone-phosphate	dhap	C3H6O6P	-1	c	C00111	dihydroxy-acetone-phosphate|glycerone-phosphate|Dihydroxyacetonephosphate|Dihydroxyacetone phosphate|Glycerone phosphate
cpd00025	H2O2	h2o2	H2O2	0	c	C00027	Hydrogenperoxide|Oxydol|Hydrogen peroxide|H2O2
cpd00080	Glycerol-3-phosphate	glyc3p	C3H8O6P	-1	c	C00623|C00093	L-Glycerol 1-phosphate|sn-Glycerol 1-phosphate|Glycerol 1-phosphate|D-Glycerol 1-phosphate|GLYC-3-P|Glycerol3-phosphate|Glycerol 3-phosphate|Glycerol-3-phosphate|sn-Gro-1-P|Glycerophosphoric acid|sn-Glycerol 3-phosphate
cpd00084	L-Cysteine	cys-L	C3H7NO2S	0	c	C00097	L-2-Amino-3-mercaptopropionic acid|L-Cysteine
cpd00467	3-Sulfinoalanine	3sala	C3H6NO4S	1	c	C00606	3-Sulfinoalanine|3-Sulphino-L-alanine|L-Cysteinesulfinic acid|3-Sulfino-L-alanine
cpd00081	Sulfite	so3	HO3S	-1	c	C00094|C11481	H2SO3|Bisulfite|Sulfite (HSO3)-|HSO3-|Hydrogen sulfite|Sulfite
cpd00239	H2S	h2s	H2S	0	c	C00297|C00283	Thioether|Hydrogensulfide|Sulfide|H2S|Hydrogen-sulfide|Hydrogen sulfide
cpd00395	L-Cysteate	Lcyst	C3H6NO5S	-1	c	C00506	2-Amino-3-sulfopropionic acid|3-Sulfoalanine|L-Cysteic acid|L-Cysteate
cpd00022	Acetyl-CoA	accoa	C23H35N7O17P3S	-3	c	C00024	Acetyl coenzyme A|Acetyl-CoA
cpd00141	Propionate	ppa	C3H5O2	-1	c	C00163	Propionate (n-C3:0)|Propionic acid|Propanoic acid|Propionate|Propanoate
cpd00086	Propionyl-CoA	ppcoa	C24H37N7O17P3S	-3	c	C00100	Propionyl coenzyme A|Propionyl-CoA|Propanoyl-CoA
cpd00121	L-Inositol	inost	C6H12O6	0	c	C00137|C06151	(-)-Inositol|L-Inositol|Bios I|Meat sugar|Cyclohexitol|Dambose|Inositol|meso-Inositol|1L-myo-Inositol|L-myo-Inositol|1D-myo-Inositol|D-myo-Inositol|myo-Inositol
cpd00867	Inositol 1-phosphate	mi1p-D	C6H12O9P	-1	c	C01177	1D-myo-Inositol 1-monophosphate|D-myo-Inositol 1-phosphate|1D-myo-Inositol 1-phosphate|myo-Inositol 1-phosphate|Inositol 1-phosphate
cpd00132	L-Asparagine	asn-L	C4H8N2O3	0	c	C00152	2-Aminosuccinamic acid|L-Asparagine
cpd01651	L-3-Cyanoalanine	L-3-Cyanoalanine	C4H6N2O2	0	c	C02512	L-beta-Cyanoalanine|L-3-Cyanoalanine|3-Cyano-L-alanine
cpd00229	Glycolaldehyde	gcald	C2H4O2	0	c	C00266	Hydroxyacetaldehyde|Glycolaldehyde
cpd00146	Carbamoylphosphate	cbp	CH3NO5P	-1	c	C00169	carbamoyl-phosphate|Carbamoylphosphate|Carbamoyl phosphate
cpd12819	Cyclic amidines	Cyclic amidines		0	c	C06059	Cyclic amidines
cpd00533	dCDP	dcdp	C9H13N3O10P2	-2	c	C00705	2'-Deoxycytidine 5'-diphosphate|2'-Deoxycytidine diphosphate|dCDP
cpd00206	dCMP	dcmp	C9H13N3O7P	-1	c	C00239	2'-Deoxycytidine 5'-monophosphate|Deoxycytidylate|Deoxycytidine monophosphate|Deoxycytidylic acid|dCMP
cpd00032	Oxaloacetate	oaa	C4H2O5	-2	c	C00036	keto-Oxaloacetate|Oxosuccinic acid|2-Oxobutanedioic acid|Oxaloacetic acid|Oxalacetic acid|Oxaloacetate
cpd00616	Pretyrosine	CPD-659	C10H12NO5	-1	c	C00826	Pretyrosine|L-Arogenic acid|L-Arogenate
cpd00041	L-Aspartate	asp-L	C4H6NO4	-1	c	C00049|C16433	Aspartic acid|Aspartate|2-Aminosuccinic acid|L-Aspartic acid|L-Aspartate
cpd00219	Prephenate	pphn	C10H8O6	-2	c	C00254	prephenate-tyr|prephenate-phe|Prephenic acid|Prephenate
cpd00078	Succinyl-CoA	succoa	C25H36N7O19P3S	-4	c	C00091	Succinyl coenzyme A|Succinyl-CoA
cpd00227	L-Homoserine	hom-L	C4H9NO3	0	c	C00263	2-Amino-4-hydroxybutyric acid|L-Homoserine
cpd00010	CoA	coa	C21H33N7O16P3S	-3	c	C00010	CoenzymeA|CoA-SH|Coenzyme A|CoA
cpd00822	O-Succinyl-L-homoserine	suchms	C8H12NO6	-1	c	C01118	O-Succinyl-L-homoserine
cpd00289	Geranylgeranyl diphosphate	ggdp	C20H34O7P2	-2	c	C00353	all-trans-Geranylgeranyl pyrophosphate|all-trans-Geranylgeranyl diphosphate|Geranylgeranyl pyrophosphate|Geranylgeranyl diphosphate
cpd00005	NADPH	nadph	C21H27N7O17P3	-3	c	C00005	Nicotinamideadeninedinucleotidephosphate-reduced|Nicotinamide adenine dinucleotide phosphate - reduced|TPNH|NADPH
cpd03214	Phytyl diphosphate	Phytyl diphosphate	C20H40O7P2	-2	c	C05427	Phytyl diphosphate
cpd00006	NADP	nadp	C21H26N7O17P3	-2	c	C00006	Nicotinamideadeninedinucleotidephosphate|Nicotinamide adenine dinucleotide phosphate -|Triphosphopyridine nucleotide|TPN|beta-Nicotinamide adenine dinucleotide phosphate|Nicotinamide adenine dinucleotide phosphate|NADP|NADP+
cpd00293	N-Acetyl-D-glucosamine 6-phosphate	acgam6p	C8H15NO9P	-1	c	C00357	N-Acetyl-D-glucosamine 6-phosphate
cpd02612	N-Acetylmannosamine 6-phosphate	acmanap	C8H15NO9P	-1	c	C04257	N-Acetylmannosamine 6-phosphate|N-Acetyl-D-mannosamine 6-phosphate
cpd00297	dTDP	dtdp	C10H14N2O11P2	-2	c	C00363	Deoxythymidine 5'-diphosphate|dTDP
cpd00298	dTMP	dtmp	C10H14N2O8P	-1	c	C00364	Thymidylate|Deoxythymidylic acid|Thymidine monophosphate|5'-Thymidylic acid|Thymidylic acid|Deoxythymidine 5'-phosphate|Thymidine 5'-phosphate|dTMP
cpd00358	dUTP	dutp	C9H12N2O14P3	-3	c	C00460	2'-Deoxyuridine 5'-triphosphate|dUTP
cpd00299	dUMP	dump	C9H12N2O8P	-1	c	C00365	2'-Deoxyuridine 5'-phosphate|Deoxyuridine 5'-phosphate|Deoxyuridine monophosphate|Deoxyuridylic acid|dUMP
cpd16440	tRNA(Sec)	tRNA(Sec)	C10H13N3O2S	0	c	C16636	tRNA(Sec)
cpd15565	L-Seryl-tRNA(Sec)	sertrna-sec	C18H28NO18P2R3	-2	c	C06481	L-Seryl-tRNA(Sec)
cpd00331	cis-Aconitate	acon-C	C6H3O6	-3	c	C00417	cis-Aconitic acid|cis-Aconitate
cpd00380	Itaconate	itacon	C5H4O4	-2	c	C00490	Methylenesuccinic acid|Itaconic acid|Itaconate
cpd00774	UroporphyrinogenIII	uppg3	C40H36N4O16	-8	c	C01051	uroporphyrinogen-iii|UroporphyrinogenIII|Uroporphyrinogen III
cpd01624	Uroporphyrin III	Uroporphyrin III	C40H30N4O16	-8	c	C02469	Uroporphyrin III
cpd03420	Precorrin 3A	pre3a	C43H44N4O16	-6	c	C05772	Precorrin 3 A|Precorrin 3A
cpd03833	Precorrin 3B	pre3b	C43H44N4O17	-6	c	C06406	Precorrin 3B
cpd00350	Farnesyldiphosphate	frdp	C15H26O7P2	-2	c	C00448	trans, trans-farnesyl diphosphate|Farnesyldiphosphate|2-trans,6-trans-Farnesyl diphosphate|Farnesyl pyrophosphate|Farnesyl diphosphate|trans,trans-Farnesyl diphosphate
cpd00113	Isopentenyldiphosphate	ipdp	C5H10O7P2	-2	c	C00129	Isopentenyldiphosphate|delta3-Methyl-3-butenyl diphosphate|delta3-Isopentenyl diphosphate|Isopentenyl diphosphate
cpd08211	trans,trans,cis-Geranylgeranyl diphosphate	tcggrpp	C20H34O7P2	-2	c	C11356	trans,trans,cis-Geranylgeranyl pyrophosphate|trans,trans,cis-Geranylgeranyl diphosphate
cpd03426	Sirohydrochlorin	scl	C42H38N4O16	-8	c	C05778	Sirohydrochlorin
cpd00149	Co2+	cobalt2	Co	2	c	C00175	Co2+|Cobalt
cpd08368	Cobalt-precorrin 2	copre2	C42H40CoN4O16	-6	c	C11538	Cobalt-sirohydrochlorin|Cobalt-precorrin 2
cpd01700	D-Citramalate	D-Citramalate	C5H6O5	-2	c	C02612	(2R)-2-Hydroxy-2-methylbutanedioate|D-alpha-Hydroxypyrotartaric acid|D-Citramalic acid|D-Citramalate|(3R)-alpha-Hydroxypyrotartaric acid|(3R)-Citramalic acid|(3R)-Citramalate|(R)-2-Methylmalic acid|(R)-2-Methylmalate
cpd03802	Homospermidine	hspmd	C8H24N3	3	c	C06366	sym-Homospermidine|Homospermidine
cpd00043	UDP-galactose	udpgal	C15H22N2O17P2	-2	c	C00052	UDPgalactose|UDP-D-galactopyranose|UDP-galactose|UDP-D-galactose
cpd00180	Oxalate	oxa	C2O4	-2	c	C00209	Ethanedioic acid|Oxalic acid|Oxalate
cpd00085	beta-Alanine	ala-B	C3H7NO2	0	c	C00099	3-Aminopropanoate|3-Aminopropionic acid|beta-Alanine
cpd00367	Cytidine	Cytidine	C9H13N3O5	0	c	C00475	Cytidine
cpd00074	S	s	S	0	c	C00087	Sulfur, precipitated|S|Sulfur
cpd00268	H2S2O3	tsul	O3S2	-2	c	C05529|C00320	H2S2O3|Hyposulfite|Thiosulfate
cpd00249	Uridine	uri	C9H12N2O6	0	c	C00299	Uridine
cpd00087	Tetrahydrofolate	thf	C19H21N7O6	-2	c	C00101	5-6-7-8-Tetrahydrofolate|(6S)-THFA|(6S)-Tetrahydrofolic acid|(6S)-Tetrahydrofolate|THF|Tetrahydrofolic acid|5,6,7,8-Tetrahydrofolate|Tetrahydrofolate
cpd00125	5-10-Methylenetetrahydrofolate	mlthf	C20H21N7O6	-2	c	C00143	5-10-Methylenetetrahydrofolate|5,10-Methylene-THF|(6R)-5,10-Methylenetetrahydrofolate|5,10-Methylenetetrahydrofolate
cpd11625	2-Oxo acid	2-Oxo acid	C2O3R	-1	c	C00161	2-Oxo acid|2-Oxocarboxylate
cpd00023	L-Glutamate	glu-L	C5H8NO4	-1	c	C00025|C00302	DL-Glutaminic acid|DL-Glutamate|2-Aminoglutaric acid|Glutaminic acid|Glutamate|GLU|L-Glutaminic acid|L-Glutamic acid|L-Glutamate
cpd03077	alpha-Amino acid	alpha-Amino acid	C2H3NO2R	-1	c	C05167	alpha-Amino acid
cpd00024	2-Oxoglutarate	akg	C5H4O5	-2	c	C00026	alpha-Ketoglutaric acid|2-Ketoglutaric acid|Oxoglutaric acid|2-Oxoglutarate
cpd00654	Deoxycytidine	dcyt	C9H13N3O4	0	c	C00881	2'-Deoxycytidine|Deoxycytidine
cpd00210	Taurine	taur	C2H7NO3S	0	c	C00245	Aminoethylsulfonic acid|2-Aminoethanesulfonic acid|Taurine
cpd00448	D-Glyceraldehyde	glyald	C3H6O3	0	c	C00577	D-Glyceraldehyde
cpd00223	Glycerate	glyc-R	C3H5O4	-1	c	C00258	Glyceric acid|(R)-Glycerate|Glycerate|D-Glycerate
cpd03733	N-Acetylneuraminate 9-phosphate	N-Acetylneuraminate 9-phosphate	C11H18NO12P	-2	c	C06241	N-Acetylneuraminate 9-phosphate
cpd00232	Neu5Ac	acnam	C11H18NO9	-1	c	C00270	Neu5Ac|5-Acetamido-3,5-dideoxy-D-glycero-D-galacto-2-nonulosonic acid|N-Acetylneuraminic acid|N-Acetylneuraminate
cpd00412	Deoxyuridine	duri	C9H12N2O5	0	c	C00526	2'-Deoxyuridine|2-Deoxyuridine|Deoxyuridine
cpd00156	L-Valine	val-L	C5H11NO2	0	c	C00183	2-Amino-3-methylbutyric acid|L-Valine
cpd00508	3MOP	3mop	C6H9O3	-1	c	C03465|C00671	2-keto-3-methyl-valerate|2-keto-3-methylvalerate|2-Oxo-3-methylvalerate|3MOP|S-3-Methyl-2-oxopentanoate|(3S)-3-Methyl-2-oxopentanoate|(3S)-3-Methyl-2-oxopentanoic acid|(S)-3-Methyl-2-oxopentanoate|3-Methyl-2-oxopentanoate|(S)-3-Methyl-2-oxopentanoic acid
cpd00123	3-Methyl-2-oxobutanoate	3mob	C5H7O3	-1	c	C00141	2-keto-isovalerate|3MOB|2-Keto-3-methylbutyric acid|2-Ketovaline|alpha-Ketovaline|2-Oxoisopentanoate|2-Oxoisovalerate|2-Oxo-3-methylbutanoate|3-Methyl-2-oxobutanoate|3-Methyl-2-oxobutyric acid|3-Methyl-2-oxobutanoic acid
cpd00322	L-Isoleucine	ile-L	C6H13NO2	0	c	C00407	l-iso-leucine|2-Amino-3-methylvaleric acid|L-Isoleucine
cpd03343	Phenylpropanoate	pppn	C9H9O2	-1	c	C05629	3-Phenylpropanoic acid|3-Phenyl-propionic acid|Phenylpropanoate
cpd00492	N-Acetyl-D-mannosamine	acmana	C8H15NO6	0	c	C00645	2-Acetamido-2-deoxy-D-mannose|N-Acetyl-D-mannosamine
cpd02691	2-methyl-3-hydroxy-butyryl-CoA	3hmbcoa	C26H41N7O18P3S	-3	c	C04405	2-methyl-3-hydroxy-butyryl-CoA|M_3_Hydroxy_2_methyl_butyryl_CoA|(S)-3-Hydroxy-2-methylbutyryl-CoA|(2S,3S)-3-Hydroxy-2-methylbutanoyl-CoA
cpd02124	2-Methylacetoacetyl-CoA	2maacoa	C26H39N7O18P3S	-3	c	C03344	M_2_Methyl_3_acetoacetyl_CoA|2-methyl-acetoacetyl-CoA|2-Methyl-3-acetoacetyl-CoA|2-Methylacetoacetyl-CoA
cpd03914	Cob(II)yrinate diamide	co2dam	C45H57CoN6O12	-3	c	C06504	Cob(II)yrinic acid a,c-diamide|Cob(II)yrinate diamide|Cob(II)yrinate a,c diamide
cpd01270	FMNH2	fmnh2	C17H22N4O9P	-1	c	C01847	ReducedFMN|FMNH2|Reduced FMN|flavin mononucleotide reduced
cpd03915	Cob(I)yrinate diamide	co1dam	C45H57CoN6O12	-4	c	C06505	Cob(I)yrinic acid a,c-diamide|Cob(I)yrinate diamide|Cob(I)yrinate a,c diamide
cpd00050	FMN	fmn	C17H20N4O9P	-1	c	C00061	Flavin mononucleotide|Riboflavin-5-phosphate|FMN
cpd03377	3-Aminopropiononitrile	3-Aminopropiononitrile	C3H7N2	1	c	C05670	3-Aminopropiononitrile|beta-Aminopropionitrile
cpd00359	indol	indole	C8H7N	0	c	C00463	indol|2,3-Benzopyrrole|Indole
cpd00703	Indoleacetate	ind3ac	C10H8NO2	-1	c	C00954	Indoleacetic acid|Indoleacetate|(Indol-3-yl)acetate|Indole-3-acetic acid|Indole-3-acetate
cpd00668	ALCTT	alac-S	C5H7O4	-1	c	C06010|C00900	2-aceto-lactate|ALCTT|S-2-Acetolactate|(S)-2-Hydroxy-2-methyl-3-oxobutanoate|(S)-2-Acetolactate|2-Acetolactate
cpd00056	TPP	thmpp	C12H17N4O7P2S	-1	c	C00068	Thiaminediphosphate|ThPP|TPP|Thiamin pyrophosphate|Thiamine diphosphate|Thiamin diphosphate
cpd03049	2-Hydroxyethyl-ThPP	2-Hydroxyethyl-ThPP	C14H21N4O8P2S	-1	c	C05125	2-Hydroxyethyl-ThPP|2-(alpha-Hydroxyethyl)thiamine diphosphate
cpd00338	5-Aminolevulinate	5aop	C5H9NO3	0	c	C00430	5-amino-levulinate|5-Amino-4-oxovaleric acid|5-Amino-4-oxopentanoate|5-Aminolevulinate
cpd00689	Porphobilinogen	ppbng	C10H13N2O4	-1	c	C00931	Porphobilinogen
cpd10515	Fe2+	fe2	Fe	2	c	C14818	Iron(2+)|Ferrous ion|Fe(II)|Fe2+
cpd10516	fe3	fe3	Fe	3	c	C14819	fe3|Iron(3+)|Ferric ion|Fe(III)|Fe3+
cpd00110	Cytochrome c2+	focytc	C42H52FeN8O6S2	4	c	C01071|C00126	Ferrocytochromec-553|Ferrocytochrome c-553|Reduced cytochrome c|Cytochrome c2+|Ferrocytochrome c
cpd00109	Cytochrome c3+	ficytc	C42H52FeN8O6S2	5	c	C01070|C00125	Ferricytochromec-553|Ferricytochrome c-553|Cytochrome c3+|Ferricytochrome c
cpd11798	Ferrocytochrome c2	Ferrocytochrome c2	noformula	0	c	C01000	Ferrocytochrome c2
cpd11796	Ferricytochrome c2	Ferricytochrome c2	noformula	0	c	C00997	Ferricytochrome c2
cpd00755	Hydroxymethylbilane	hmbil	C40H38N4O17	-8	c	C01024	Hydroxymethylbilane
cpd07923	2'-Deoxy-5-hydroxymethylcytidine-5'-diphosphate	2'-Deoxy-5-hydroxymethylcytidine-5'-diphosphate	C10H15N3O11P2	-2	c	C11038	2'-Deoxy-5-hydroxymethylcytidine-5'-diphosphate
cpd07924	2'-Deoxy-5-hydroxymethylcytidine-5'-triphosphate	2'-Deoxy-5-hydroxymethylcytidine-5'-triphosphate	C10H15N3O14P3	-3	c	C11039	2'-Deoxy-5-hydroxymethylcytidine-5'-triphosphate
cpd00060	L-Methionine	met-L	C5H11NO2S	0	c	C00073|C01733	2-Amino-4-(methylthio)butyric acid|L-2-Amino-4methylthiobutyric acid|Methionine|L-Methionine
cpd00017	S-Adenosyl-L-methionine	amet	C15H23N6O5S	1	c	C00019	SAM|AdoMet|Acylcarnitine|S-Adenosylmethionine|S-Adenosyl-L-methionine
cpd00638	Deamido-NAD	dnad	C21H24N6O15P2	-2	c	C00857	Deamido-NAD|Deamido-NAD+|Deamino-NAD+
cpd00128	Adenine	ade	C5H5N5	0	c	C00147	6-Aminopurine|Adenine
cpd00103	PRPP	prpp	C5H10O14P3	-3	c	C00119	5-phosphoribosyl-1-pyrophosphate|5-Phospho-alpha-D-ribose1-diphosphate|PRPP|5-Phosphoribosyl 1-pyrophosphate|5-Phosphoribosyl diphosphate|5-Phospho-alpha-D-ribose 1-diphosphate
cpd00019	S-Adenosyl-homocysteine	ahcys	C14H20N6O5S	0	c	C00021	s-adenosyl-homocysteine|S-Adenosylhomocysteine|S-Adenosyl-L-homocysteine
cpd00182	Adenosine	adn	C10H13N5O4	0	c	C00212	Adenosine
cpd00135	Homocysteine	hcys-L	C4H9NO2S	0	c	C05330|C00155	2-Amino-4-mercaptobutyric acid|Homocysteine|L-2-Amino-4-mercaptobutyric acid|L-Homocysteine
cpd00061	Phosphoenolpyruvate	pep	C3H3O6P	-2	c	C00074	PEP|Phosphoenolpyruvic acid|Phosphoenolpyruvate
cpd03566	Acetyl adenylate	Acetyl adenylate	C12H15N5O8P	-1	c	C05993	5'-Acetylphosphoadenosine|Acetyl adenylate
cpd00053	L-Glutamine	gln-L	C5H10N2O3	0	c	C00064	L-2-Aminoglutaramic acid|L-Glutamine
cpd00186	D-Glutamate	glu-D	C5H8NO4	-1	c	C00217	D-2-Aminoglutaric acid|D-Glutaminic acid|D-Glutamic acid|D-Glutamate
cpd00260	Isocitrate	icit	C6H5O7	-3	c	C00311	1-Hydroxypropane-1,2,3-tricarboxylic acid|1-Hydroxytricarballylic acid|Isocitric acid|Isocitrate
cpd00532	O2-	o2s	HO2	0	c	C00704	Superoxideanion|O2-|Superoxide|Superoxide anion|O2.-
cpd00031	GDP	gdp	C10H13N5O11P2	-2	c	C00035	Guanosine diphosphate|Guanosine 5'-diphosphate|GDP
cpd00038	GTP	gtp	C10H13N5O14P3	-3	c	C00044	Guanosine 5'-triphosphate|GTP
cpd00354	NDP	NDP	C5H9O10P2R	-2	c	C00454	Nucleoside diphosphate|NDP
cpd00173	NTP	NTP	C5H9O13P3R	-3	c	C00201	NTP|Nucleoside triphosphate
cpd00130	L-Malate	mal-L	C4H4O5	-2	c	C00711|C00149	2-Hydroxybutanedioic acid|Malic acid|Malate|MALA|L-2-Hydroxybutanedioic acid|L-Malic acid|L-Apple acid|L-Malate|(S)-Malate
cpd00137	Citrate	cit	C6H5O7	-3	c	C00158	2-Hydroxytricarballylic acid|2-Hydroxy-1,2,3-propanetricarboxylic acid|Citric acid|Citrate
cpd00442	(3S)-Citryl-CoA	(3S)-Citryl-CoA	C27H37N7O22P3S	-5	c	C00566	(3S)-Citryl-CoA
cpd02211	L-2-Amino-acetoacetate	2aobut	C4H7NO3	0	c	C03508	(S)-2-Amino-3-oxobutanoic acid|L-2-Amino-acetoacetate|L-2-Amino-3-oxobutanoate|L-2-Amino-3-oxobutanoic acid
cpd11461	DNA	dna	C15H23O13P2R3	-2	c	C00039	DNA|DNAn|DNAn+1|(Deoxyribonucleotide)n|(Deoxyribonucleotide)m|(Deoxyribonucleotide)n+m|Deoxyribonucleic acid
cpd12223	DNA 5-methylcytosine	dna5mtc	C20H29N3O17P3R2	-3	c	C02967	DNA 5-methylcytosine|DNA containing 5-methylcytosine|5-Methylcytosine (in DNA)
cpd00036	Succinate	succ	C4H4O4	-2	c	C00042	Ethylenesuccinic acid|Butanedionic acid|Succinic acid|Succinate
cpd00015	FAD	fad	C27H31N9O15P2	-2	c	C00016	Flavinadeninedinucleotideoxidized|Flavin adenine dinucleotide oxidized|Flavin adenine dinucleotide|FAD
cpd00982	FADH2	fadh2	C27H33N9O15P2	-2	c	C01352	Flavinadeninedinucleotidereduced|Flavin adenine dinucleotide reduced|FADH2
cpd00106	Fumarate	fum	C4H2O4	-2	c	C00122	trans-Butenedioic acid|Fumaric acid|Fumarate
cpd02978	7,8-Dihydroneopterin 3'-triphosphate	ahdt	C9H13N5O13P3	-3	c	C04895	7,8-Dihydroneopterin 3'-triphosphate|2-Amino-4-hydroxy-6--erythro-1-2-3-trihydroxypropyldihydropteridinetriphosphate|6-[(1S,2R)-1,2-Dihydroxy-3-triphosphooxypropyl]-7,8-dihydropterin|6-(L-erythro-1,2-Dihydroxypropyl 3-triphosphate)-7,8-dihydropterin|2-Amino-4-hydroxy-6-(erythro-1,2,3-trihydroxypropyl)dihydropteridine triphosphate
cpd00047	Formate	for	CHO2	-1	c	C00058	FORM|Formic acid|Methanoic acid|Formate
cpd03518	Formamidopyrimidine nucleoside triphosphate	Formamidopyrimidine nucleoside triphosphate	C10H15N5O15P3	-3	c	C05922	Formamidopyrimidine nucleoside triphosphate
cpd01977	4-Phospho-L-aspartate	4pasp	C4H7NO7P	-1	c	C03082	L-4-Aspartyl phosphate|4-Phospho-L-aspartate
cpd00042	GSH	gthrd	C10H16N3O6S	-1	c	C00051	Reducedglutathione|GSH|gamma-L-Glutamyl-L-cysteinyl-glycine|N-(N-gamma-L-Glutamyl-L-cysteinyl)glycine|5-L-Glutamyl-L-cysteinylglycine|Reduced glutathione|Glutathione
cpd01017	Cys-Gly	cgly	C5H10N2O3S	0	c	C01419	L-Cysteinylglycine|Cys-Gly
cpd00193	APS	aps	C10H12N5O10PS	-2	c	C00224	Adenosine5-phosphosulfate|adenylylsulfate|5'-Adenylyl sulfate|APS|Adenosine 5'-phosphosulfate|Adenylyl sulfate
cpd00096	CDP	cdp	C9H13N3O11P2	-2	c	C00112	Cytidine diphosphate|Cytidine 5'-diphosphate|CDP
cpd12031	Acyl phosphate	Acyl phosphate	CHO5PR	-1	c	C02133	Acyl phosphate
cpd00049	Carboxylic acid	cbs_168	CO2R	-1	c	C00060|C00162	fatty-acid|Fatty acid|Carboxylic acid|Monocarboxylate|R-COOH|Carboxylate
cpd00051	L-Arginine	arg-L	C6H15N4O2	1	c	C00062|C02385	2-Amino-5-guanidinovaleric acid|Arginine|Amino acid(Arg-)|(S)-2-Amino-5-guanidinovaleric acid|L-Arginine
cpd00152	Agmatine	agm	C5H16N4	2	c	C00179	(4-Aminobutyl) guanidine|Agmatine
cpd00242	H2CO3	hco3	CHO3	-1	c	C01353|C00288	HCO3(-)|carbonicacid|HCO(3-)|H2CO3|Dihydrogen carbonate|Carbonic acid|Acid carbonate|Hydrogencarbonate|Bicarbonate|HCO3-
cpd00738	phosphoserine	pser-L	C3H7NO6P	-1	c	C01005	3-phospho-serine|Dexfosfoserine|3-Phosphoserine|L-O-Phosphoserine|O-Phospho-L-serine|phosphoserine
cpd17469	tRNA adenine	tRNA adenine	C10H14N5O7P(C5H8O6PR)n(C5H8O6PR)n	0	c	C17324	tRNA adenine
cpd12482	tRNA containing N1-methyladenine	tRNA containing N1-methyladenine	C21H29N5O16P2R2	-2	c	C04156	tRNA containing N1-methyladenine
cpd11985	tRNA guanine	tRNA guanine	C20H27N5O20P3R2	-3	c	C01977	tRNA guanine
cpd12484	tRNA containing N2-methylguanine	tRNA containing N2-methylguanine	C21H29N5O20P3R2	-3	c	C04158	tRNA containing N2-methylguanine
cpd00793	Thiamine phosphate	thmmp	C12H17N4O4PS	0	c	C01081	thiamine-phosphate|Thiaminmonophosphate|TMP|Thiamine phosphate|Thiamin phosphate|Thiamine monophosphate|Thiamin monophosphate
cpd00195	1-Alcohol	1-Alcohol	CH3OR	0	c	C00226	1-Alcohol|Primary alcohol
cpd11616	RCHO	RCHO	CHOR	0	c	C00071	Aldehyde|RCHO
cpd11901	R-CHOH-R'	R-CHOH-R'	CH2OR2	0	c	C01612	R-CHOH-R'
cpd11872	R-CO-R'	R-CO-R'	COR2	0	c	C01450	R-CO-R'
cpd00482	2-Phospho-D-glycerate	2pg	C3H5O7P	-2	c	C00631	D-Glycerate2-phosphate|D-Glycerate 2-phosphate|2-Phospho-D-glycerate
cpd01807	3-Phosphonopyruvate	3pop	C3H2O6P	-3	c	C02798	3-Phosphonopyruvate
cpd00065	L-Tryptophan	trp-L	C11H12N2O2	0	c	C00078|C00806	alpha-Amino-beta-(3-indolyl)-propionic acid|(S)-alpha-Amino-beta-(3-indolyl)-propionic acid|Tryptophan|L-Tryptophan
cpd00143	Phenylpyruvate	phpyr	C9H7O3	-1	c	C00166	3-Phenyl-2-oxopropanoate|keto-Phenylpyruvate|alpha-Ketohydrocinnamic acid|Phenylpyruvic acid|Phenylpyruvate
cpd00199	4-Oxobutanoate	sucsal	C4H5O3	-1	c	C00232	4-Oxobutanoate|Succinic semialdehyde|Succinate semialdehyde
cpd00139	Glycolate	glyclt	C2H3O3	-1	c	C00160	Hydroxyacetic acid|Glycolic acid|Glycolate
cpd00090	IDP	idp	C10H12N4O11P2	-2	c	C00104	Inosine diphosphate|Inosine 5'-diphosphate|IDP
cpd00068	ITP	itp	C10H12N4O14P3	-3	c	C00081	Inosine tripolyphosphate|Inosine triphosphate|Inosine 5'-triphosphate|ITP
cpd00069	L-Tyrosine	tyr-L	C9H11NO3	0	c	C00082|C01536	DL-Tyrosine|2-Amino-3-(p-hydroxyphenyl)propionic acid|3-(p-Hydroxyphenyl)alanine|Tyrosine|(S)-2-Amino-3-(p-hydroxyphenyl)propionic acid|(S)-3-(p-Hydroxyphenyl)alanine|L-Tyrosine
cpd02258	4-Hydroxy-2-oxovalerate	4h2opntn	C5H7O4	-1	c	C03589	4-Hydroxy-2-oxovalerate|4-Hydroxy-2-oxopentanoate
cpd00071	Acetaldehyde	acald	C2H4O	0	c	C00084	AALD|Ethanal|Acetaldehyde
cpd00363	Ethanol	etoh	C2H6O	0	c	C00469	ETOH|Dehydrated ethanol|Methylcarbinol|Ethyl alcohol|Ethanol
cpd00290	D-fructose-1,6-bisphosphate	fdp	C6H12O12P2	-2	c	C00354|C05378	D-Fructose1-6-bisphosphate|D-fructose-1,6-bisphosphate|beta-D-Fructose 1,6-bisphosphate|D-Fructose 1,6-bisphosphate
cpd00072	D-fructose-6-phosphate	f6p	C6H12O9P	-1	c	C05345|C00085	D-fructose-6-phosphate|D-Fructose6-phosphate|beta-D-Fructose 6-phosphate|Neuberg ester|D-Fructose 6-phosphoric acid|D-Fructose 6-phosphate
cpd00288	D-Glucosamine phosphate	gam6p	C6H14NO8P	0	c	C00352	d-glucosamine-6-phosphate|D-Glucosamine6-phosphate|D-Glucosamine phosphate|D-Glucosamine 6-phosphate
cpd00079	D-glucose-6-phosphate	g6p	C6H12O9P	-1	c	C00668|C00092	glucose-6-phosphate|D-glucose-6-phosphate|alpha-D-glucose-6-phosphate|D-Glucose6-phosphate|alpha-D-Glucose 6-phosphate|Robison ester|Glucose 6-phosphate|D-Glucose 6-phosphate
cpd00235	D-mannose-6-phosphate	man6p	C6H12O9P	-1	c	C00275	D-mannose-6-phosphate|D-Mannose6-phosphate|D-Mannose 6-phosphate
cpd00402	CDPglycerol	cdpglyc	C12H19N3O13P2	-2	c	C00513	CDPglycerol|CDP-glycerol
cpd00588	Sorbitol	sbt-D	C6H14O6	0	c	C00794	Sorbitol|L-Gulitol|D-Glucitol|D-Sorbitol
cpd00082	D-Fructose	fru	C6H12O6	0	c	C10906|C01496|C00095|C02336	arabino-Hexulose|Fructose|beta-Levulose|beta-D-arabino-Hexulose|beta-Fruit sugar|beta-D-Fructose|D-arabino-Hexulose|Fruit sugar|Levulose|D-Fructose
cpd00485	D-Mannose1-phosphate	man1p	C6H12O9P	-1	c	C00636	D-Mannose1-phosphate|alpha-D-Mannose 1-phosphate|D-Mannose 1-phosphate
cpd00083	GDP-mannose	gdpmann	C16H23N5O16P2	-2	c	C00096	GDP-D-mannose|GDP-mannose
cpd00900	GDP-4-dehydro-D-rhamnose	gdpddman	C16H21N5O15P2	-2	c	C01222	GDP-4-keto-6-deoxy-D-mannose|GDP-4-dehydro-D-rhamnose|GDP-4-oxo-6-deoxy-D-mannose|GDP-4-dehydro-6-deoxy-D-talose|GDP-4-dehydro-6-deoxy-D-mannose
cpd00706	Mercaptopyruvate	mercppyr	C3H3O3S	-1	c	C00957	3-Mercaptopyruvate|Mercaptopyruvate
cpd00722	O-Acetyl-L-serine	acser	C5H9NO4	0	c	C00979	O3-Acetyl-L-serine|O-Acetyl-L-serine
cpd12732	S-Glutathionyl-L-cysteine	S-Glutathionyl-L-cysteine		0	c	C05526	S-Glutathionyl-L-cysteine
cpd03560	Propionyladenylate	Propionyladenylate	C13H17N5O8P	-1	c	C05983	Propionyladenylate|Propinol adenylate
cpd00201	10-Formyltetrahydrofolate	10fthf	C20H21N7O7	-2	c	C00234	10-Formyl-THF|10-Formyltetrahydrofolate
cpd00345	5-Methyltetrahydrofolate	5mthf	C20H23N7O6	-2	c	C00440	5-Methyltetrahydrofolate
cpd00348	D-Galactose 1-phosphate	gal1p	C6H12O9P	-1	c	C00446|C03384	D-Galactose 1-phosphate|alpha-D-galactose-1-phosphate|alpha-D-Galactose1-phosphate|alpha-D-Galactopyranose 1-phosphate|alpha-D-Galactose 1-phosphate
cpd00810	Orotidylic acid	orot5p	C10H11N2O11P	-2	c	C01103	orotidine-5'-phosphate|orotidine 5-phosphate|Orotidine5-phosphate|Orotidylic acid|Orotidine 5'-phosphate
cpd00093	Anthranilate	anth	C7H6NO2	-1	c	C00108	2-Aminobenzoate|Vitamin L1|o-Aminobenzoic acid|Anthranilic acid|Anthranilate
cpd00216	Chorismate	chor	C10H8O6	-2	c	C00251	Chorismic acid|Chorismate
cpd03593	D-erythro-3-Methylmalate	D-erythro-3-Methylmalate	C5H6O5	-2	c	C06032	D-erythro-3-Methylmalate
cpd00094	2-Oxobutyrate	2obut	C4H5O3	-1	c	C00109	alpha-Ketobutyrate|alpha-Ketobutyric acid|2-Oxobutanoic acid|2-Oxobutyrate|2-Oxobutyric acid|2-Ketobutyric acid|2-Oxobutanoate
cpd00161	L-Threonine	thr-L	C4H9NO3	0	c	C00188	threonine|2-Amino-3-hydroxybutyric acid|L-Threonine
cpd00037	UDP-N-acetylglucosamine	uacgam	C17H25N3O17P2	-2	c	C00043	UDP-N-acetylglucosamine|UDP-N-acetyl-D-glucosamine
cpd11619	Dolichyl phosphate	dolp	C15H28O4P	-1	c	C00110	Dolichyl phosphate|Dolichol phosphate
cpd12559	N-Acetyl-D-glucosaminyldiphosphodolichol	N-Acetyl-D-glucosaminyldiphosphodolichol	C33H57NO12P2	-2	c	C04500	N-Acetyl-D-glucosaminyldiphosphodolichol|N-Acetyl-D-glucosaminyl-diphosphodolichol
cpd12407	Dolichyl phosphate D-mannose	dolmanp	C21H38O9P	-1	c	C03862	Dolichyl phosphate D-mannose|Dolichyl D-mannosyl phosphate
cpd00102	Glyceraldehyde3-phosphate	g3p	C3H6O6P	-1	c	C00118|C00661	DL-Glyceraldehyde 3-phosphate|Glyceraldehyde-3-phosphate|D-glyceraldehyde-3-phosphate|Glyceraldehyde3-phosphate|Glyceraldehyde 3-phosphate|(2R)-2-Hydroxy-3-(phosphonooxy)-propanal|D-Glyceraldehyde 3-phosphate
cpd00101	ribose-5-phosphate	r5p	C5H10O8P	-1	c	C03736|C00117	ribose-5-phosphate|D-ribose-5-phosphate|alpha-D-Ribose5-phosphate|alpha-D-Ribose 5-phosphate|Ribose 5-phosphate|D-Ribose 5-phosphate
cpd00171	D-Ribulose5-phosphate	ru5p-D	C5H10O8P	-1	c	C00199	D-Ribulose5-phosphate|D-Ribulose 5-phosphate
cpd00475	Ribose 1-phosphate	r1p	C5H10O8P	-1	c	C00620	D-ribose-1-phosphate|alpha-D-Ribose1-phosphate|D-Ribose 1-phosphate|Ribose 1-phosphate|alpha-D-Ribose 1-phosphate
cpd00203	1,3-Bisphospho-D-glycerate	13dpg	C3H6O10P2	-2	c	C00236	3-phospho-d-glyceroyl-phosphate|3-Phospho-D-glyceroylphosphate|(R)-2-Hydroxy-3-(phosphonooxy)-1-monoanhydride with phosphoric propanoic acid|1,3-Bisphospho-D-glycerate|3-Phospho-D-glyceroyl phosphate
cpd00236	D-Erythrose4-phosphate	e4p	C4H8O7P	-1	c	C00279	D-Erythrose4-phosphate|D-Erythrose 4-phosphate
cpd00198	D-Xylulose5-phosphate	xu5p-D	C5H10O8P	-1	c	C00231	D-xylulose-5-phosphate|D-Xylulose5-phosphate|D-Xylulose 5-phosphate
cpd01775	Phosphoribosyl-ATP	prbatp	C15H21N5O20P4	-4	c	C02739	1-(5-phospho-D-ribosyl)-ATP|1-(5-Phosphoribosyl)-ATP|N1-(5-Phospho-D-ribosyl)-ATP|Phosphoribosyl-ATP
cpd01982	5-Phosphoribosylamine	pram	C5H12NO7P	0	c	C03090	5-Phosphoribosyl-1-amine|5-Phospho-D-ribosylamine|5-Phospho-beta-D-ribosylamine|5-Phosphoribosylamine
cpd02642	N-5-phosphoribosyl-anthranilate	pran	C12H14NO9P	-2	c	C04302	N-(5-phospho-beta-D-ribosyl)-anthranilate|N-5-phosphoribosyl-anthranilate|N--5-Phospho-D-ribosylanthranilate|N-(5-Phosphoribosyl)anthranilic acid|N-(5-Phospho-beta-D-ribosyl)anthranilate|N-(5-Phospho-D-ribosyl)anthranilate
cpd00104	BIOT	btn	C10H15N2O3S	-1	c	C00120	BIOT|Coenzyme R|Vitamin H|D-Biotin|Biotin
cpd03517	Biotinyl-5-AMP	btamp	C20H27N7O9PS	-1	c	C05921	Biotinyl-5-AMP|Biotinyl-5'-AMP
cpd01311	Dethiobiotin	dtbt	C10H17N2O3	-1	c	C01909	Desthiobiotin|Dethiobiotin
cpd12713	e-	e-	noformula	0	c	C05359	e-|electron
cpd03091	5'-Deoxyadenosine	dad-5	C10H13N5O3	0	c	C05198	5'-Deoxyadenosine
cpd02375	Adenylosuccinate	dcamp	C14H15N5O11P	-3	c	C03794	adenylo-succinate|N6--1-2-Dicarboxyethyl-AMP|Adenylosuccinic acid|Adenylosuccinate|N6-(1,2-Dicarboxyethyl)-AMP
cpd02152	L-Argininosuccinate	argsuc	C10H17N4O6	-1	c	C03406	l-arginino-succinate|2-(Nomega-L-Arginino)succinate|N-omega-(L-Arginino)succinate|L-Arginosuccinic acid|L-Argininosuccinic acid|L-Argininosuccinate|N(omega)-(L-Arginino)succinate|N-(L-Arginino)succinate
cpd00107	L-Leucine	leu-L	C6H13NO2	0	c	C00123	(2S)-alpha-Leucine|(2S)-alpha-2-Amino-4-methylvaleric acid|2-Amino-4-methylvaleric acid|L-Leucine
cpd00200	4MOP	4mop	C6H9O3	-1	c	C00233	2-ketoisocaproate|4MOP|2-Oxoisocaproate|4-Methyl-2-oxopentanoate
cpd00202	DMAPP	dmpp	C5H10O7P2	-2	c	C00235|C17627	Dimethylallyldiphosphate|DMAPP|delta-Prenyl diphosphate|delta2-Isopentenyl diphosphate|2-Isopentenyl diphosphate|Prenyl diphosphate|Dimethylallyl diphosphate
cpd00114	IMP	imp	C10H12N4O8P	-1	c	C00130	5'-IMP|5'-Inosine monophosphate|5'-Inosinic acid|5'-Inosinate|Inosine 5'-phosphate|Inosine 5'-monophosphate|Inosine monophosphate|Inosinic acid|IMP
cpd00497	XMP	xmp	C10H12N4O9P	-1	c	C00655	xanthosine-5-phosphate|Xanthosine5-phosphate|(9-D-Ribosylxanthine)-5'-phosphate|XMP|Xanthylic acid|Xanthosine 5'-phosphate
cpd00177	dADP	dadp	C10H13N5O9P2	-2	c	C00206	2'-Deoxyadenosine 5'-diphosphate|dADP
cpd00115	dATP	datp	C10H13N5O12P3	-3	c	C00131	Deoxyadenosine triphosphate|Deoxyadenosine 5'-triphosphate|2'-Deoxyadenosine 5'-triphosphate|dATP
cpd00073	Urea	urea	CH4N2O	0	c	C00086	Carbamide|Urea
cpd01324	L-Histidinal	cbs_412	C6H10N3O	1	c	C01929	L-Histidinal
cpd00119	L-Histidine	his-L	C6H9N3O2	0	c	C00135	(S)-alpha-Amino-1H-imidazole-4-propionic acid|L-Histidine
cpd00120	Butyryl-CoA	btcoa	C25H39N7O17P3S	-3	c	C00136	Butyryl-CoA|Butanoyl-CoA
cpd03123	3-Oxohexanoyl-CoA	3ohcoa	C27H41N7O18P3S	-3	c	C05269	3-Ketohexanoyl-CoA|3-Oxohexanoyl-CoA
cpd02230	Inositol 4-phosphate	mi4p-D	C6H12O9P	-1	c	C03546	Inositol 4-phosphate|1D-myo-Inositol 4-monophosphate|1D-myo-Inositol 4-phosphate|D-myo-Inositol 4-phosphate|myo-Inositol 4-phosphate
cpd02484	Inositol 3-phosphate	mi3p-D	C6H12O9P	-1	c	C04006	L-myo-Inositol 1-phosphate|1L-myo-Inositol 1-phosphate|Inositol 3-monophosphate|myo-Inositol 3-monophosphate|D-myo-Inositol 3-monophosphate|1D-myo-Inositol 3-monophosphate|Inositol 3-phosphate|myo-Inositol 3-phosphate|D-myo-Inositol 3-phosphate|1D-myo-Inositol 3-phosphate
cpd11620	Reducedferredoxin	fdxrd	Fe2R4S6	4	c	C00138	Reduced ferredoxin|Reducedferredoxin
cpd11621	Oxidizedferredoxin	fdxox	Fe2R4S6	6	c	C00139	Oxidized ferredoxin|Oxidizedferredoxin
cpd02498	2,3-Dihydroxy-isovalerate	23dhmb	C5H9O4	-1	c	C04039|C04272	R-2-3-Dihydroxy-3-methylbutanoate|(2R)-2,3-Dihydroxy-3-methylbutanoate|(R)-2,3-Dihydroxy-isovaleric acid|(R)-2,3-Dihydroxy-isovalerate|(R)-2,3-Dihydroxy-3-methylbutanoate|2,3-Dihydroxy-isovaleric acid|2,3-Dihydroxy-isovalerate|2,3-Dihydroxy-3-methylbutanoate
cpd01646	2-Isopropylmalate	3c3hmp	C7H10O5	-2	c	C02504	3-Hydroxy-4-methyl-3-carboxypentanoate|2-Hydroxy-2-isopropylbutanedioate|3-Carboxy-3-hydroxyisocaproate|3-Carboxy-3-hydroxy-isocaproate|3-Carboxy-3-hydroxy-4-methylpentanoate|2-Isopropylmalic acid|2-Isopropylmalate|(2S)-2-Isopropylmalate
cpd00712	2-Dehydropantoate	2dhp	C6H9O4	-1	c	C00966	2-Dehydropantoate
cpd00055	Formaldehyde	fald	CH2O	0	c	C00067	Formalin|Methylene oxide|Oxomethylene|Oxomethane|Methanal|Formaldehyde
cpd00347	5-10-Methenyltetrahydrofolate	methf	C20H20N7O6	-1	c	C00445	5-10-Methenyltetrahydrofolate|5,10-Methenyltetrahydrofolate
cpd00207	Guanine	gua	C5H5N5O	0	c	C00242	GNN|2-Amino-6-hydroxypurine|Guanine
cpd00126	GMP	gmp	C10H13N5O8P	-1	c	C00144	Guanylic acid|Guanosine 5'-monophosphate|Guanosine monophosphate|Guanosine 5'-phosphate|GMP
cpd00226	HYXN	hxan	C5H4N4O	0	c	C00262	HYXN|Purine-6-ol|Hypoxanthine
cpd11623	L-Amino acid	L-Amino acid	C2H3NO2R	-1	c	C00151	L-Amino acid|L-2-Amino acid
cpd12381	(5-L-Glutamyl)-L-amino acid	(5-L-Glutamyl)-L-amino acid	C7H9N2O5R	-2	c	C03740	(5-L-Glutamyl)-L-amino acid|L-gamma-Glutamyl-L-amino acid
cpd00343	N-Carbamoyl-L-aspartate	cbasp	C5H6N2O5	-2	c	C00438	N-Carbamoyl-L-aspartate
cpd00274	Citrulline	citr-L	C6H13N3O3	0	c	C00327	Citrulline|2-Amino-5-ureidovaleric acid|L-Citrulline
cpd02574	methylthioribose-1-phosphate	5mdr1p	C6H12O7PS	-1	c	C04188	methylthioribose-1-phosphate|5-Methylthio-5-deoxy-D-ribose1-phosphate|S-Methyl-5-thio-5-deoxy-D-ribose 1-phosphate|S-Methyl-5-thio-alpha-D-ribose 1-phosphate|5-Methylthio-5-deoxy-D-ribose 1-phosphate|S-Methyl-5-thio-D-ribose 1-phosphate
cpd00147	5-Methylthioadenosine	5mta	C11H15N5O3S	0	c	C00170	MTA|Thiomethyladenosine|5'-Deoxy-5'-(methylthio)adenosine|5-Methylthioadenosine|S-Methyl-5'-thioadenosine|Methylthioadenosine|5'-Methylthioadenosine
cpd03713	Benzoyl phosphate	Benzoyl phosphate	C7H6O5P	-1	c	C06206	Benzoyl phosphate
cpd00153	Benzoate	bz	C7H5O2	-1	c	C00180	Dracylic acid|Phenylformic acid|Benzenecarboxylic acid|Benzoic acid|Benzoate
cpd00809	O-Phospho-L-homoserine	phom	C4H9NO6P	-1	c	C01102	O-Phospho-L-homoserine
cpd00635	Cbl	cbl1	C62H89CoN13O14P	0	c	C00853	Vitamin B12s|Cbl|Cob(I)alamin
cpd00421	Triphosphate	pppi	HO10P3	-4	c	C00536	Tripolyphosphate|Inorganic triphosphate|Triphosphate
cpd00166	Calomide	adocbl	C72H101CoN18O17P	1	c	C00194	Funacomide|Dibencozide|DMBC coenzyme|Coenzyme B12|Cobalamin coenzyme|Calomide|5,6-Dimethylbenzimidazolyl-Co-5'-deoxy-5'-adenosylcobamide|5'-Deoxy-5'-adenosyl-5,6-dimethylbenzimidazolylcobamide|5'-Deoxy-5'-adenosyl vitamin B12|5'-Deoxy-5'-adenosylcobalamin|alpha-(5,6-Dimethylbenzimidazolyl)cobamide coenzyme|(5,6-Dimethylbenzimidazolyl)cobamide coenzyme|(5'-Deoxy-5'-adenosyl)cobamide coenzyme|5,6-D…
cpd00169	3-Phosphoglycerate	3pg	C3H5O7P	-2	c	C00197|C00597	DL-Glycerate 3-phosphate|3-Phospho-DL-glycerate|3-Phosphoglycerate|Glycerate 3-phosphate|3-Phospho-(R)-glycerate|D-Glycerate 3-phosphate|3-Phospho-D-glycerate
cpd02069	3-Phosphonooxypyruvate	3php	C3H3O7P	-2	c	C03232	3-phospho-hydroxypyruvate|3-Phosphohydroxypyruvic acid|3-Phosphohydroxypyruvate|3-Phosphonooxypyruvic acid|3-Phosphonooxypyruvate
cpd00294	dAMP	damp	C10H13N5O6P	-1	c	C00360	Deoxyadenosine monophosphate|Deoxyadenylic acid|2'-Deoxyadenosine 5'-monophosphate|2'-Deoxyadenosine 5'-phosphate|dAMP
cpd12370	apo-ACP	apoACP	HOR	0	c	C03688	Apo-[acyl-carrier-protein]|apo-ACP|apoprotein [acyl carrier protein]
cpd11493	ACP	ACP	C11H21N2O7PRS	-1	c	C00229	Acyl-carrier protein|ACP|[Acyl-carrier protein]|Holo-[acyl-carrie-protein]|acyl carrier protein|acylcarrierprotein
cpd00238	Sedoheptulose7-phosphate	s7p	C7H14O10P	-1	c	C05382	sedoheptulose-7-phosphate|Sedoheptulose7-phosphate|D-altro-Heptulose 7-phosphate|D-Sedoheptulose 7-phosphate|altro-Heptulose 7-phosphate|Sedoheptulose 7-phosphate
cpd00283	Geranyldiphosphate	grdp	C10H18O7P2	-2	c	C00341	Geranyldiphosphate|Geranyl diphosphate
cpd00853	DPG	23dpg	C3H5O10P2	-3	c	C01159	DPG|D-Greenwald ester|2,3-Disphospho-D-glycerate|2,3-Bisphospho-D-glycerate|3-Phospho-D-glycerol phosphate
cpd12271	(5-L-Glutamyl)-peptide	(5-L-Glutamyl)-peptide	C9H11N3O6R2	-2	c	C03193	(5-L-Glutamyl)-peptide
cpd11608	Peptide	pepd	C4H6N2O3R2	0	c	C00012	Peptide
cpd03474	5-Glutamyl-taurine	5-Glutamyl-taurine	C7H13N2O6S	-1	c	C05844	5-Glutamyl-taurine|5-L-Glutamyl-taurine
cpd00932	5-O--1-Carboxyvinyl-3-phosphoshikimate	3psme	C10H10O10P	-3	c	C01269	5-O--1-Carboxyvinyl-3-phosphoshikimate|O5-(1-Carboxyvinyl)-3-phosphoshikimate|5-O-(1-Carboxyvinyl)-3-phosphoshikimate
cpd00346	L-Aspartate4-semialdehyde	aspsa	C4H7NO3	0	c	C00441	L-Aspartate4-semialdehyde|L-Aspartic 4-semialdehyde|Aspartate beta-semialdehyde|L-Aspartate 4-semialdehyde
cpd11427	CDP-diacylglycerol	cdpdag	C14H17N3O15P2R2	-2	c	C00269	cdpdag_BS|CDPdiacylglycerol (B. subtilis)|CDP-1,2-diacylglycerol|CDP-diacylglycerol|1,2-Diacyl-sn-glycero-3-cytidine-5'-diphosphate|CDPdiacylglycerol|CDPdiacylglycerol, yeast-specific
cpd11454	Phosphatidylglycerophosphate	pgp	C8H12O13P2R2	-2	c	C03892	pglyp_BS|phosphatidylglycerophosphate (B. subtilis)|Phosphatidylglycerophosphate|Phosphatidylglycerophosphate (Ecoli)|3(3-sn-Phosphatidyl)-sn-glycerol 1-phosphate|3(3-Phosphatidyl-)L-glycerol 1-phosphate|1,2-Diacyl-sn-glycero-3-phospho-sn-glycerol 3'-phosphate|3-phosphatidylglycerol 1-phosphate|Phosphatidylglycerophosphate, yeast-specific
cpd00349	Sedoheptulose 1,7-bisphosphate	s17bp	C7H14O13P2	-2	c	C00447	Sedoheptulose 1,7-bisphosphate|D-altro-Heptulose 1,7-biphosphate|D-Sedoheptulose 1,7-bisphosphate
cpd00295	dGDP	dgdp	C10H13N5O10P2	-2	c	C00361	2'-Deoxyguanosine 5'-diphosphate|dGDP
cpd00241	dGTP	dgtp	C10H13N5O13P3	-3	c	C00286	Deoxyguanosine triphosphate|Deoxyguanosine 5'-triphosphate|2'-Deoxyguanosine 5'-triphosphate|dGTP
cpd00282	S-Dihydroorotate	dhor-S	C5H5N2O4	-1	c	C00337	S-Dihydroorotate|Dihydro-L-orotic acid|L-Dihydroorotic acid|L-Dihydroorotate|(S)-4,5-Dihydroorotate|(S)-Dihydroorotate
cpd00247	Orotate	orot	C5H3N2O4	-1	c	C00295	Uracil-6-carboxylic acid|Orotic acid|Orotate
cpd00585	Creatinine	Creatinine	C4H7N3O	0	c	C00791	1-Methylglycocyamidine|Creatinine
cpd00250	Creatine	Creatine	C4H9N3O2	0	c	C00300	Methylglycocyamine|alpha-Methylguanidino acetic acid|Creatine
cpd01211	Thiocyanate	tcynt	CNS	-1	c	C01755	Thiocyanic acid|Thiocyanate
cpd00279	Acetoacetyl-CoA	aacoa	C25H37N7O18P3S	-3	c	C00332	3-Acetoacetyl-CoA|Acetoacetyl coenzyme A|Acetoacetyl-CoA
cpd00292	HMG-CoA	hmgcoa	C27H40N7O20P3S	-4	c	C00356	3-Hydroxy-3-methylglutaryl-CoA|HMG-CoA|Hydroxymethylglutaroyl coenzyme A|Hydroxymethylglutaryl-CoA|(S)-3-Hydroxy-3-methylglutaryl-CoA
cpd11420	trdox	trdox	C6H7NO2R2S2	0	c	C00343	trdox|Oxidized thioredoxin|Thioredoxin disulfide|Thioredoxin sulfide|Oxidizedthioredoxin
cpd11421	trdrd	trdrd	C6H9NO2R2S2	0	c	C00342	trdrd|Reduced thioredoxin|Thioredoxin|Reducedthioredoxin
cpd00978	dUDP	dudp	C9H12N2O11P2	-2	c	C01346	2'-Deoxyuridine 5'-diphosphate|dUDP
cpd00356	dCTP	dctp	C9H13N3O13P3	-3	c	C00458	2'-Deoxycytidine 5'-triphosphate|Deoxycytidine triphosphate|Deoxycytidine 5'-triphosphate|dCTP
cpd00332	Mevalonic acid	mev-R	C6H11O4	-1	c	C00418	3,5-Dihydroxy-3-methylvaleric acid|Mevalonic acid|(R)-Mevalonate
cpd00357	TTP	dttp	C10H14N2O14P3	-3	c	C00459	TTP|Deoxythymidine 5'-triphosphate|Deoxythymidine triphosphate|dTTP
cpd00365	Retinol	Retinol	C20H30O	0	c	C00473	Vitamin A1|Vitamin A|all-trans-Retinol|Retinol
cpd00304	Retinal	Retinal	C20H28O	0	c	C00376	all-trans-Retinene|all-trans-Vitamin A aldehyde|all-trans-Retinal|Retinene|Vitamin A aldehyde|Retinal
cpd00812	5-phosphomevalonate	5pmev	C6H11O7P	-2	c	C01107	(R)-Mevalonic acid 5-phosphate|(R)-5-Phosphomevaloonic acid|(R)-5-Phosphomevalonate|5-phosphomevalonate
cpd00337	Hydrouracil	56dura	C4H6N2O2	0	c	C00429	Hydrouracil|5,6-Dihydro-2,4-dihydroxypyrimidine|Dihydrouracil|Dihydrouracile|2,4(1H,3H)-Pyrimidinedione, dihydro-|5,6-Dihydrouracil
cpd01720	3-Ureidopropanoate	cala	C4H7N2O3	-1	c	C02642	N-Carbamoyl-beta-alanine|beta-Ureidopropionic acid|3-Ureidopropanoate|3-Ureidopropionate
cpd02345	L-Glutamate1-semialdehyde	glu1sa	C5H9NO3	0	c	C03741	L-Glutamate1-semialdehyde|L-Glutamate 1-semialdehyde|(S)-4-Amino-5-oxopentanoate
cpd00342	N-Acetylornithine	acorn	C7H14N2O3	0	c	C00437	N-acetyl-L-ornithine|N2-Acetyl-L-ornithine|N-Acetylornithine
cpd00918	2-Acetamido-5-oxopentanoate	acg5sa	C7H10NO4	-1	c	C01250	2-Acetamido-5-oxopentanoate|N-Acetyl-L-glutamate 5-semialdehyde
cpd00344	N-Formimino-L-glutamate	forglu	C6H9N2O4	-1	c	C00439	N-Formimidoyl-L-glutamate|N-Formimino-L-glutamate
cpd00378	Formamide	frmd	CH3NO	0	c	C00488	Methanamide|Formamide
cpd02197	5-Formyltetrahydrofolate	5fthf	C20H21N7O7	-2	c	C03479	Folinic acid|L(-)-5-Formyl-5,6,7,8-tetrahydrofolic acid|5-Formyltetrahydrofolate
cpd00626	dTDPglucose	dtdpglu	C16H24N2O16P2	-2	c	C00842	dTDP-alpha-D-glucose|dTDPglucose|dTDP-D-glucose|dTDP-glucose
cpd02210	Indoleglycerol phosphate	3ig3p	C11H13NO6P	-1	c	C03506	1-(indol-3-yl)glycerol 3-phosphate|C--3-Indolyl-glycerol3-phosphate|indole-3-glycerol-phosphate|C'-(3-Indolyl)-glycerol 3-phosphate|Indole-3-glycerol phosphate|(1S,2R)-1-C-(Indol-3-yl)glycerol 3-phosphate|C1-(3-Indolyl)-glycerol 3-phosphate|(3-Indolyl)-glycerol phosphate|1-C-(Indol-3-yl)glycerol 3-phosphate|Indoleglycerol phosphate
cpd00416	Itaconyl-CoA	itaccoa	C26H36N7O19P3S	-4	c	C00531	Itaconyl-CoA
cpd00383	Shikimate	skm	C7H9O5	-1	c	C00493	3,4,5-Trihydroxy-1-cyclohexenecarboxylic acid|Shikimic acid|Shikimate
cpd02030	3-phosphoshikimate	skm5p	C7H9O8P	-2	c	C03175	shikimate-3-phosphate|3-phosphoshikimate|Shikimate5-phosphate|Shikimate 5-phosphate|Shikimate 3-phosphate
cpd01716	3-Dehydroshikimate	3dhsk	C7H7O5	-1	c	C02637	3-Dehydroshikimate|3-dehydro-shikimate
cpd03285	3-Sulfopyruvate	3spyr	C3H2O6S	-2	c	C05528	3-Sulfopyruvic acid|3-Sulfopyruvate
cpd00802	D-fructose-1-phosphate	f1p	C6H12O9P	-1	c	C01094|C02976	fructose-1-phosphate|Fructose 1-phosphate|D-fructose-1-phosphate|D-Fructose1-phosphate|D-Fructose 1-phosphate
cpd11820	Protein tyrosine phosphate	Protein tyrosine phosphate	C10H10N2O6PR2	-1	c	C01167	Protein tyrosine phosphate|[Protein]-L-tyrosine phosphate
cpd11704	Protein tyrosine	Protein tyrosine	C10H10N2O3R2	0	c	C00585	Protein tyrosine|[Protein]-L-tyrosine
cpd03284	3-Sulfinopyruvate	3-Sulfinopyruvate	C3H2O5S	0	c	C05527	3-Sulfinopyruvate|3-Sulfinylpyruvate
cpd00477	N-Acetyl-L-glutamate	acglu	C7H9NO5	-2	c	C00624	N-Acetyl-L-glutamic acid|N-Acetyl-L-glutamate
cpd02552	n-acetylglutamyl-phosphate	acg5p	C7H10NO8P	-2	c	C04133	n-acetylglutamyl-phosphate|N-acetyl-5-glutamyl phosphate|N-acetyl-glutamyl-phosphate|N-Acetyl-L-glutamyl 5-phosphate|N-Acetyl-L-glutamate 5-phosphate
cpd00854	Homoprotocatechuate	34dhpha	C8H7O4	-1	c	C01161	Homoprotocatechuate|3,4-Dihydroxyphenyl acetate|3,4-Dihydroxyphenyl acetic acid|3,4-Dihydroxyphenylacetic acid|3,4-Dihydroxyphenylacetate
cpd00863	beta-D-Glucose 6-phosphate	g6p-B	C6H12O9P	-1	c	C01172	beta-D-Glucose 6-phosphate
cpd11836	(R)-3-Hydroxyacyl-[acyl-carrier protein]	3R3haACP	C15H27N2O9PRS	-1	c	C01271	(3R)-3-Hydroxyacyl-[acyl-carrier protein]|(R)-3-Hydroxyacyl-[acyl-carrier protein]
cpd11726	3-Oxoacyl-[acyl-carrier protein]	3oxoACP_delete	C3H2O2R2S	0	c	C00685	3-Oxoacyl-[acyl-carrier protein]
cpd01665	D-O-Phosphoserine	pser-D	C3H7NO6P	-1	c	C02532	D-O-Phosphoserine
cpd00557	Siroheme	sheme	C42H36FeN4O16	-8	c	C00748	Siroheme
cpd11751	tRNA(Tyr)	trnatyr	C10H12N5O3R	0	c	C00787	tRNA(Tyr)
cpd12194	L-Tyrosyl-tRNA(Tyr)	tyrtrna	C19H22N6O5R	1	c	C02839	L-Tyrosyl-tRNA(Tyr)
cpd11755	DNA adenine	DNA adenine	C20H27N5O16P3R2	-3	c	C00821	DNA adenine
cpd12308	DNA 6-methylaminopurine	DNA 6-methylaminopurine	C21H29N5O16P3R2	-3	c	C03391	DNA 6-methylaminopurine
cpd00873	Nicotinate ribonucleotide	nicrnt	C11H13NO9P	-1	c	C01185	NicotinateD-ribonucleotide|Nicotinic acid ribonucleotide|Nicotinate ribonucleotide|beta-Nicotinate D-ribonucleotide|Nicotinate D-ribonucleotide
cpd00641	L-Histidinol	histd	C6H12N3O	1	c	C00860	L-Histidinol
cpd11767	tRNA uridine	tRNA uridine	C19H26N2O21P3R2	-3	c	C00868	tRNA uridine
cpd12182	tRNA pseudouridine	tRNA pseudouridine	C19H26N2O21P3R2	-3	c	C02764	tRNA pseudouridine
cpd00834	Phosphopantetheine	pan4p	C11H22N2O7PS	-1	c	C01134	Pantetheine4-phosphate|D-Pantetheine 4'-phosphate|Phosphopantetheine|4'-Phosphopantetheine|Pantetheine 4'-phosphate
cpd00655	Dephospho-CoA	dpcoa	C21H33N7O13P2S	-2	c	C00882	Dephospho-CoA
cpd00035	L-Alanine	ala-L	C3H7NO2	0	c	C00041	ALA|L-alpha-Alanine|L-2-Aminopropionic acid|L-Alanine
cpd11906	tRNA(Ala)	trnaala	C10H12N5O3R	0	c	C01635	tRNA(Ala)
cpd11770	L-Alanyl-tRNA	alatrna	C13H18N6O4R	1	c	C00886	L-Alanyl-tRNA|L-Alanyl-tRNA(Ala)
cpd00673	Dihydrothymine	56dthm	C5H8N2O2	0	c	C00906	5,6-Dihydro-5-methyluracil|Dihydrothymine|5,6-Dihydrothymine
cpd03034	3-Ureidoisobutyrate	3uib	C5H9N2O3	-1	c	C05100	3-Ureidoisobutyrate
cpd00954	6-hydroxymethyl dihydropterin	6hmhpt	C7H9N5O2	0	c	C01300	6-hydroxymethyl dihydropterin|2-Amino-4-hydroxy-6-hydroxymethyl-7-8-dihydropteridine|2-Amino-4-hydroxy-6-hydroxymethyl-7,8-dihydropteridine
cpd00443	ABEE	4abz	C7H6NO2	-1	c	C00568	p-Aminobenzoate|4-Aminobenzoic acid|ABEE|4-Aminobenzoate
cpd00683	Dihydropteroate	dhpt	C14H13N6O3	-1	c	C00921	7,8-Dihydropteroate|Dihydropteroate
cpd02920	7,8-Dihydropterin pyrophosphate	6hmhptpp	C7H9N5O8P2	-2	c	C04807	6-hydroxymethyl-dihydropterin pyrophosphate|2-Amino-4-hydroxy-6-hydroxymethyl-7-8-dihydropteridinediphosphate|7,8-Dihydropterin pyrophosphate|2-Amino-4-hydroxy-6-hydroxymethyl-7,8-dihydropteridine diphosphate|2-Amino-7,8-dihydro-4-hydroxy-6-(diphosphooxymethyl)pteridine
cpd00699	5-Dehydroquinate	3dhq	C7H9O6	-1	c	C00944	5-Dehydroquinic acid|3-Dehydroquinic acid|5-Dehydroquinate|3-Dehydroquinate
cpd03456	S-sulfocysteine	slcys	C3H6NO5S2	-1	c	C05824	S-sulfocysteine|S-Sulfo-L-cysteine
cpd00764	7-8-Diaminononanoate	dann	C9H21N2O2	1	c	C01037	7-8-Diaminononanoate|7,8-Diaminononanoate
cpd00800	8-Amino-7-oxononanoate	8aonn	C9H17NO3	0	c	C01092	8-Amino-7-oxononanoic acid|8-Amino-7-oxononanoate
cpd02701	S-Adenosyl-4-methylthio-2-oxobutanoate	amob	C15H19N5O6S	0	c	C04425	S-Adenosyl-4-methylthio-2-oxobutanoate
cpd00807	L-histidinol-phosphate	hisp	C6H12N3O4P	0	c	C01100	L-histidinol-phosphate|L-Histidinol phosphate
cpd00930	imidazole acetol-phosphate	imacp	C6H8N2O5P	-1	c	C01267	imidazole acetol-phosphate|imidazole-acetol-phosphate|imidazole-acetol- phosphate|Imidazole-acetol phosphate|3-(Imidazol-4-yl)-2-oxopropyl phosphate
cpd02666	(R)-4'-Phosphopantothenoyl-L-cysteine	4ppcys	C12H21N2O9PS	-2	c	C04352	N-(-R-4-Phosphopantothenoyl)-L-cysteine|N-[(R)-4'-Phosphopantothenoyl]-L-cysteine|N-((R)-4-Phosphopantothenoyl)-L-cysteine|(R)-4'-Phosphopantothenoyl-L-cysteine
cpd03320	3-Hydroxyphenylacetate	3-Hydroxyphenylacetate	C8H7O3	-1	c	C05593	3-Hydroxyphenylacetate
cpd00862	alpha-D-Hexose 1-phosphate	alpha-D-Hexose 1-phosphate	C6H12O9P	-1	c	C01171	alpha-D-Hexose 1-phosphate
cpd02340	alpha-D-Hexose 6-phosphate	alpha-D-Hexose 6-phosphate	C6H12O9P	-1	c	C03735	alpha-D-Hexose 6-phosphate
cpd02333	Quinolinate	quln	C7H3NO4	-2	c	C03722	2,3-Pyridinedicarboxylic acid|Quinolinate|Quinolinic acid|Pyridine-2,3-dicarboxylate
cpd02843	D-erythro-imidazol-glycerol-phosphate	eig3p	C6H10N2O6P	-1	c	C04666	d-erythro-imidazole-glycerol-phosphate|D-erythro-imidazol-glycerol-phosphate|D-erythro-Imidazole-glycerol phosphate|D-erythro-Imidazole-glycerol 3-phosphate|D-erythro-1-(Imidazol-4-yl)glycerol 3-phosphate
cpd02720	5-Amino-6--5-phosphoribitylaminouracil	5aprbu	C9H16N4O9P	-1	c	C04454	5-Amino-6--5-phosphoribitylaminouracil|5-Amino-6-(5-phosphoribitylamino)uracil|5-Amino-2,6-dioxy-4-(5'-phosphoribitylamino)pyrimidine|5-Amino-6-(5'-phosphoribitylamino)uracil
cpd00931	5-Amino-6--5-phosphoribosylaminouracil	5apru	C9H14N4O9P	-1	c	C01268	5-Amino-6--5-phosphoribosylaminouracil|5-Amino-6-(5-phosphoribosylamino)uracil|5-Amino-6-(ribosylamino)-2,4-(1H,3H)-pyrimidinedione 5'-phosphate|5-Amino-6-(5'-phosphoribosylamino)uracil
cpd00939	Toxopyrimidine	4ahmmp	C6H9N3O	0	c	C01279	4-Amino-2-methyl-5-pyrimidinemethanol|Toxopyrimidine|4-Amino-5-hydroxymethyl-2-methylpyrimidine
cpd02775	4-Amino-5-phosphomethyl-2-methylpyrimidine	4ampm	C6H9N3O4P	-1	c	C04556	4-Amino-5-phosphomethyl-2-methylpyrimidine|4-Amino-2-methyl-5-phosphomethylpyrimidine
cpd02140	AIR	air	C8H14N3O7P	0	c	C03373	1-(5-phosphoribosyl)-5-aminoimidazole|5-amino-1--5-phospho-D-ribosylimidazole|5-Amino-1-(5-phospho-D-ribosyl)imidazole|1-(5-Phospho-D-ribosyl)-5-aminoimidazole|5'-Phosphoribosyl-5-aminoimidazole|1-(5'-Phosphoribosyl)-5-aminoimidazole|AIR|Aminoimidazole ribotide
cpd00204	CO	co	CHO	1	c	C00237	Carbon monoxide|CO
cpd00956	1-(2-carboxyphenylamino)-1-deoxyribulose 5-phosphate	2cpr5p	C12H14NO9P	-2	c	C01302|C10528	1--2-Carboxyphenylamino-1-deoxy-D-ribulose5-phosphate|1-(2-Carboxyphenylamino)-1-deoxy-D-ribulose 5-phosphate|1-(2-carboxyphenylamino)-1-deoxyribulose 5-phosphate|1-(2-Carboxyphenylamino)-1'-deoxy-D-ribulose 5'-phosphate
cpd00976	dIDP	didp	C10H12N4O10P2	-2	c	C01344	2'-Deoxyinosine 5'-diphosphate|2'-Deoxyinosine-5'-diphosphate|dIDP
cpd00977	dITP	ditp	C10H12N4O13P3	-3	c	C01345	2'-Deoxyinosine 5'-triphosphate|2'-Deoxyinosine-5'-triphosphate|dITP
cpd12101	Histone-L-lysine	Histone-L-lysine	C7H13N3O2R2	0	c	C02415	Histone-L-lysine
cpd11990	Acetylhistone	Acetylhistone	C9H15N3O3R2	0	c	C01997	Acetylhistone|Histone N6-acetyl-L-lysine
cpd01608	L-Selenocysteine	scys-L	C3H7NO2Se	0	c	C02432	L-Selenocysteine
cpd01078	Selenide	seln	H2Se	0	c	C01528	Hydrogen selenide|Selenide
cpd03389	Selenocysteine	selcys	C3H7NO2Se	0	c	C05688	Selenocysteine
cpd11900	Protamine	Protamine	noformula	0	c	C01609	Protamine
cpd12167	O-Phosphoprotamine	O-Phosphoprotamine	noformula	0	c	C02729	O-Phosphoprotamine
cpd11907	tRNA(Arg)	trnaarg	C10H12N5O3R	0	c	C01636	tRNA(Arg)
cpd12036	L-Arginyl-tRNA	argtrna	C16H26N9O4R	2	c	C02163	L-Arginyl-tRNA(Arg)|L-Arginyl-tRNA
cpd11910	tRNA(Cys)	trnacys	C10H12N5O3R	0	c	C01639	tRNA(Cys)
cpd12255	L-Cysteinyl-tRNA(Cys)	cystrna	C13H18N6O4RS	1	c	C03125	L-Cysteinyl-tRNA(Cys)
cpd11913	tRNA(Gly)	trnagly	C10H12N5O3R	0	c	C01642	tRNA(Gly)
cpd12100	Glycyl-tRNA(Gly)	glytrna	C12H16N6O4R	1	c	C02412	Glycyl-tRNA(Gly)
cpd11914	tRNA(His)	trnahis	C10H12N5O3R	0	c	C01643	tRNA(His)
cpd12228	L-Histidyl-tRNA(His)	histrna	C16H20N8O4R	1	c	C02988	L-Histidyl-tRNA(His)
cpd11915	tRNA(Ile)	trnaile	C10H12N5O3R	0	c	C01644	tRNA(Ile)
cpd12256	L-Isoleucyl-tRNA(Ile)	iletrna	C16H24N6O4R	1	c	C03127	L-Isoleucyl-tRNA(Ile)
cpd11916	tRNA(Leu)	trnaleu	C10H12N5O3R	0	c	C01645	tRNA(Leu)
cpd12003	L-Leucyl-tRNA	leutrna	C16H24N6O4R	1	c	C02047	L-Leucyl-tRNA|L-Leucyl-tRNA(Leu)
cpd00039	L-Lysine	lys-L	C6H15N2O2	1	c	C00047|C16440	Lysine|2,6-Diaminohexanoic acid|Lysine acid|L-Lysine
cpd11917	tRNA(Lys)	trnalys	C10H12N5O3R	0	c	C01646	tRNA(Lys)
cpd01326	L-Lysyl-tRNA	lystrna	C6H13N2O2R	0	c	C01931	L-Lysyl-tRNA(Lys)|L-Lysyl-tRNA
cpd11918	tRNA(Met)	trnamet	C10H12N5O3R	0	c	C01647	tRNA(Met)
cpd12105	L-Methionyl-tRNA	mettrna	C15H22N6O4RS	1	c	C02430	L-Methionyl-tRNA|L-Methionyl-tRNA(Met)|L-Methionyl-tRNA (Met)
cpd11919	tRNA(Phe)	trnaphe	C10H12N5O3R	0	c	C01648	tRNA(Phe)
cpd12335	L-Phenylalanyl-tRNA(Phe)	phetrna	C19H22N6O4R	1	c	C03511	L-Phenylalanyl-tRNA(Phe)
cpd11920	tRNA(Pro)	trnapro	C10H12N5O3R	0	c	C01649	tRNA(Pro)
cpd12164	L-Prolyl-tRNA(Pro)	protrna	C15H19N6O4R	0	c	C02702	L-Prolyl-tRNA(Pro)
cpd11921	tRNA(Ser)	trnaser	C10H12N5O3R	0	c	C01650	tRNA(Ser)
cpd12132	L-Seryl-tRNA(Ser)	sertrna	C13H17N6O5R	0	c	C02553	L-Seryl-tRNA(Ser)
cpd11922	tRNA(Thr)	trnathr	C10H12N5O3R	0	c	C01651	tRNA(Thr)
cpd12229	L-Threonyl-tRNA(Thr)	thrtrna	C14H19N6O5R	0	c	C02992	L-Threonyl-tRNA(Thr)
cpd11923	tRNA(Trp)	trnatrp	C10H12N5O3R	0	c	C01652	tRNA(Trp)
cpd12336	L-Tryptophanyl-tRNA(Trp)	trptrna	C21H23N7O4R	1	c	C03512	L-Tryptophanyl-tRNA(Trp)
cpd11924	tRNA(Val)	trnaval	C10H12N5O3R	0	c	C01653	tRNA(Val)
cpd12133	L-Valyl-tRNA(Val)	valtrna	C15H22N6O4R	1	c	C02554	L-Valyl-tRNA(Val)
cpd11974	Gentamicin C	Gentamicin C	C19H37N5O7R2	0	c	C01918	Gentamicin C
cpd12286	N3'-Acetylgentamicin C	N3'-Acetylgentamicin C	C21H39N5O8R2	0	c	C03297	N3'-Acetylgentamicin C
cpd01029	Base Q	Base Q	C12H16N5O3	1	c	C16675|C01449	7-Aminomethyl-7-carbaguanine|Base Q|7-Aminomethyl-7-deazaguanine|Queuine
cpd11986	tRNA queuine	tRNA queuine	C27H37N5O22P3R2	-3	c	C01978	tRNA queuine
cpd01465	Leukotriene C4	Leukotriene C4	C30H45N3O9S	-2	c	C02166	Leukotriene C4
cpd11612	Amino acid	Amino acid	C2H3NO2R	-1	c	C00045	Amino acid
cpd03540	LTD4	LTD4	C25H39N2O6S	-1	c	C05951	LTD4|Leukotriene D4
cpd12298	5-L-Glutamyl amino acid	5-L-Glutamyl amino acid	C7H9N2O5R	-2	c	C03363	5-L-Glutamyl amino acid|L-gamma-Glutamyl amino acid
cpd01502	Citraconate	Citraconate	C5H4O4	-2	c	C02226	Methylmaleic acid|Citraconic acid|Citraconate|2-Methylmaleate
cpd12060	Gln-tRNA(Gln)	glntrna	C15H21N7O5R	1	c	C02282	Glutaminyl-tRNA|L-Glutaminyl-tRNA(Gln)|Glutaminyl-tRNA(Gln)|Gln-tRNA(Gln)
cpd12828	Glu-tRNA(Gln)	glutrna(gln)	C25H33N6O19P2R2	-3	c	C06112	L-Glutamyl-tRNA(Gln)|Glu-tRNA(Gln)|Glutamyl-tRNA(Gln)
cpd12076	R-S-Glutathione	R-S-Glutathione	C10H14N3O6RS	-2	c	C02320	R-S-Glutathione
cpd16496	R-S-Cysteinylglycine	R-S-Cysteinylglycine	C13H16O2	0	c	C05729	R-S-Cysteinylglycine
cpd12285	N-Formylmethionyl-tRNA	fmettrna	C16H21N6O5RS	0	c	C03294	N-Formylmethionyl-tRNA
cpd01620	Precorrin 2	pre2	C42H40N4O16	-8	c	C02463	Dihydrosirohydrochlorin|Precorrin 2
cpd01644	2-Hydroxymuconate	2hmc	C6H4O5	-2	c	C02501	2-Hydroxymuconate
cpd02183	4-Oxalocrotonate	oxalc	C6H4O5	-2	c	C03453	4-Oxalocrotonate|gamma-Oxalocrotonate|(Z)-5-Oxohex-2-enedioate
cpd01710	2-Isopropylmaleate	2ippm	C7H8O4	-2	c	C02631	beta-Isopropylmaleate|2-Isopropylmaleate
cpd03407	gamma-Glutamyl-beta-cyanoalanine	gamma-Glutamyl-beta-cyanoalanine	C9H12N3O5	-1	c	C05711	gamma-Glutamyl-beta-cyanoalanine
cpd03646	gamma-Glutamyl-3-aminopropiononitrile	gamma-Glutamyl-3-aminopropiononitrile	C8H13N3O3	0	c	C06114	gamma-Glutamyl-3-aminopropiononitrile|gamma-Glutamyl-beta-aminopropiononitrile
cpd02693	3-Isopropylmalate	3c2hmp	C7H10O5	-2	c	C04411	2-D-threo-Hydroxy-3-carboxy-isocaproate|3-Carboxy-2-hydroxy-4-methylpentanoate|3-Isopropylmalate|(2R,3S)-3-Isopropylmalate
cpd01777	Phosphoribosyl-AMP	prbamp	C15H21N5O14P2	-2	c	C02741	1-(5-phospho-D-ribosyl)-AMP|1-(5-Phosphoribosyl)-AMP|N1-(5-Phospho-D-ribosyl)-AMP|Phosphoribosyl-AMP
cpd02979	phosphoribosylformiminoaicar-phosphate	prfp	C15H23N5O15P2	-2	c	C04896	N-(5'-phospho-D-ribosylformimino)-5-amino-1-(5''-phosphoribosyl)-4-imidazolecarboxamide|phosphoribosylformiminoaicar-phosphate|phosphoribosylformimino-AICAR-phosphate|1-(5-Phosphoribosyl)-5-[(5-phosphoribosylamino)methylideneamino]imidazole-4-carboxamide|1-(5-Phosphoribosyl)-5-[(5- phosphoribosylamino)methylideneamino]imidazole-4-carboxamide|Phosphoribosyl-formimino-AICAR-phosphate|N-(5'-Phosphor…
cpd12227	L-Glutamyl-tRNA-Glu	glutrna	C15H19N6O6R	0	c	C02987	L-Glutamyl-tRNA(Glu)|L-Glutamyl-tRNA-Glu
cpd11912	tRNA-Glu	trnaglu	C10H12N5O3R	0	c	C01641	tRNA(Glu)|tRNA (Glu)|tRNA-Glu
cpd12237	Peptide-L-methionine	Peptide-L-methionine	C6H10N2O2R2S	0	c	C03023	Peptide-L-methionine
cpd12420	Peptide-L-methionine (S)-S-oxide	Peptide-L-methionine (S)-S-oxide	C6H10N2O3R2S	0	c	C03895	Peptide-L-methionine (S)-S-oxide
cpd02394	GAR	gar	C7H15N2O8P	0	c	C03838	N1--5-Phospho-D-ribosylglycinamide|Glycinamide ribonucleotide|N1-(5-Phospho-D-ribosyl)glycinamide|GAR|5'-Phosphoribosylglycinamide
cpd02132	3-Phospho-D-erythronate	3-Phospho-D-erythronate	C4H7O8P	-2	c	C03356	3-Phospho-D-erythronate
cpd02645	Phosphoenol-4-deoxy-3-tetrulosonate	Phosphoenol-4-deoxy-3-tetrulosonate	C4H5O7P	-2	c	C04309	Phosphoenol-4-deoxy-3-tetrulosonate
cpd02826	5'-Phosphoribosylformylglycinamidine	fpram	C8H16N3O8P	0	c	C04640	2--Formamido-N1-(5-phospho-D-ribosyl)acetamidine|2-(Formamido)-N1-(5-phospho-D-ribosyl)acetamidine|5'-Phosphoribosylformylglycinamidine|5'-Phosphoribosyl-N-formylglycinamidine|1-(5'-Phosphoribosyl)-N-formylglycinamidine|2-(Formamido)-N1-(5'-phosphoribosyl)acetamidine
cpd12313	Asn-tRNA(Asn)	asntrna	C14H19N7O5R	1	c	C03402	L-Asparaginyl-tRNA(Asn)|Asn-tRNA(Asn)|Asparaginyl-tRNA(Asn)
cpd12829	Asp-tRNA(Asn)	ASPARTYL-TRNAASN	C19H27NO19P2R3	-3	c	C06113	L-Aspartyl-tRNA(Asn)|Asp-tRNA(Asn)|Aspartyl-tRNA(Asn)
cpd12494	Oligosaccharide-PP-Dol	Oligosaccharide-PP-Dol	C41H69N2O17P2R	-2	c	C04213	Dolichyl diphosphooligosaccharide|Oligosaccharide-diphosphodolichol|Oligosaccharide-PP-Dol
cpd12235	Protein asparagine	Protein asparagine	C5H7N3O3R2	0	c	C03021	Protein asparagine|Protein L-asparagine
cpd11713	Dolichyl diphosphate	Dolichyl diphosphate	C25H44O7P2	-2	c	C00621	Dolichyl diphosphate|Dolichol diphosphate
cpd13386	Glycoprotein with the oligosaccharide chain attached by N-glycosyl linkage to protein L-asparagine	Glycoprotein with the oligosaccharide chain attached by N-glycosyl linkage to protein L-asparagine	C21H32N5O13R3	0	c	C11572	Glycoprotein with the oligosaccharide chain attached by N-glycosyl linkage to protein L-asparagine
cpd02201	4-phosphopantothenate	4ppan	C9H16NO8P	-2	c	C03492	D-4-Phosphopantothenate|(R)-4'-Phosphopantothenate|D-4'-Phosphopantothenate|4-phosphopantothenate
cpd12414	N-Substituted aminoacyl-tRNA	N-Substituted aminoacyl-tRNA	C18H24NO18P2R5	-2	c	C03880	N-Substituted aminoacyl-tRNA
cpd12338	N-Substituted amino acid	N-Substituted amino acid	C3H2NO3R2	-1	c	C03523	N-Substituted amino acid
cpd11615	tRNA	trna	C15H23O16P2R3	-2	c	C00066	tRNA|tRNA(n)|tRNA(n+1)|transfer RNA
cpd12390	Peptidylproline (omega=180)	Peptidylproline (omega=180)	C6H8N2O2R2	0	c	C03798	Peptidylproline (omega=180)
cpd12358	Peptidylproline (omega=0)	Peptidylproline (omega=0)	C6H8N2O2R2	0	c	C03633	Peptidylproline (omega=0)
cpd12362	RNA 3'-terminal-phosphate	RNA 3'-terminal-phosphate	C15H23O19P3R3	-3	c	C03638	RNA 3'-terminal-phosphate
cpd12517	RNA terminal-2',3'-cyclic-phosphate	RNA terminal-2',3'-cyclic-phosphate	C15H21O18P3R3	-3	c	C04312	RNA terminal-2',3'-cyclic-phosphate
cpd03470	Iminoaspartate	iasp	C4H3NO4	-2	c	C05840	Iminoaspartate
cpd02602	2'-Deoxyribonucleoside diphosphate	2'-Deoxyribonucleoside diphosphate	C5H9O9P2R	-2	c	C04232	2'-Deoxyribonucleoside diphosphate
cpd12378	Ribonucleoside diphosphate	Ribonucleoside diphosphate	C5H9O10P2R	-2	c	C03723	Ribonucleoside diphosphate
cpd12502	DNA containing 6-O-methylguanine	DNA containing 6-O-methylguanine	C21H29N5O17P3R2	-3	c	C04250	DNA containing 6-O-methylguanine
cpd12172	Protein L-cysteine	Protein L-cysteine	C4H6N2O2R2S	0	c	C02743	Protein L-cysteine
cpd12392	Protein S-methyl-L-cysteine	Protein S-methyl-L-cysteine	C5H8N2O2R2S	0	c	C03800	Protein S-methyl-L-cysteine
cpd13370	DNA containing guanine	DNA containing guanine	C20H27N5O17P3R2	-3	c	C11475	DNA containing guanine
cpd02627	2'-Deoxyribonucleoside triphosphate	2'-Deoxyribonucleoside triphosphate	C5H9O12P3R	-3	c	C04283	2'-Deoxyribonucleoside triphosphate
cpd02379	Ribonucleoside triphosphate	Ribonucleoside triphosphate	C5H9O13P3R	-3	c	C03802	Ribonucleoside triphosphate
cpd12394	Ribosomal-protein L-alanine	Ribosomal-protein L-alanine	C3H7N2OR	0	c	C03803	Ribosomal-protein L-alanine|Ribosomal-protein N-terminal-L-alanine
cpd12524	Ribosomal-protein N-acetyl-L-alanine	Ribosomal-protein N-acetyl-L-alanine	C5H9N2O2R	0	c	C04341	Ribosomal-protein N-acetyl-L-alanine
cpd02678	N-Formyl-GAR	fgam	C8H14N2O9P	-1	c	C04376	5'-phosphoribosylformylglycinamide|N2-Formyl-N1--5-phospho-D-ribosylglycinamide|N2-Formyl-N1-(5-phospho-D-ribosyl)glycinamide|N-Formylglycinamide ribonucleotide|N-Formyl-GAR|5'-Phosphoribosyl-N-formylglycinamide
cpd02737	5-Methyl-H4MPT	5-Methyl-H4MPT	C31H44N6O16P	-3	c	C04488	5-Methyl-H4MPT|5-Methyltetrahydromethanopterin|5-Methyl-5,6,7,8-tetrahydromethanopterin
cpd02246	CoM	com	C2H5O3S2	-1	c	C03576	HS-CoM|Coenzyme M|CoM|2-Mercaptoethanesulfonate
cpd00895	H4MPT	h4mpt	C30H42N6O16P	-3	c	C01217	H4MPT|5,6,7,8-Tetrahydromethanopterin
cpd02438	Methyl CoM	mcom	C3H7O3S2	-1	c	C03920	Methyl CoM|Methylcoenzyme M|2-(Methylthio)ethanesulfonate
cpd12427	2-Deoxystreptamine antibiotic	2-Deoxystreptamine antibiotic	C6H12N2O3R2	0	c	C03922	2-Deoxystreptamine antibiotic
cpd12560	N3'-Acetyl-2-deoxystreptamine antibiotic	N3'-Acetyl-2-deoxystreptamine antibiotic	C8H14N2O4R2	0	c	C04504	N3'-Acetyl-2-deoxystreptamine antibiotic
cpd02506	5-Amino-4-imidazolecarboxyamide	5-Amino-4-imidazolecarboxyamide	C4H6N4O	0	c	C04051	5-Amino-4-imidazolecarboxyamide
cpd02851	AICAR	aicar	C9H14N4O8P	-1	c	C04677	5-Amino-1--5-Phospho-D-ribosylimidazole-4-carboxamide|5-Amino-1-(5-phospho-D-ribosyl)imidazole-4-carboxamide|5-Phosphoribosyl-4-carbamoyl-5-aminoimidazole|5-Aminoimidazole-4-carboxamide ribotide|AICAR|5'-Phospho-ribosyl-5-amino-4-imidazole carboxamide|5'-Phosphoribosyl-5-amino-4-imidazolecarboxamide|1-(5'-Phosphoribosyl)-5-amino-4-imidazolecarboxamide
cpd02791	methylthioribulose-1-phosphate	5mdru1p	C6H12O7PS	-1	c	C04582	methylthioribulose-1-phosphate|5-Methylthio-5-deoxy-D-ribulose1-phosphate|5-Methylthio-5-deoxy-D-ribulose 1-phosphate|S-Methyl-5-thio-D-ribulose 1-phosphate
cpd02605	2-isopropyl-3-oxosuccinate	3c4mop	C7H8O5	-2	c	C04236	2-isopropyl-3-oxosuccinate|2-Oxo-4-methyl-3-carboxypentanoate|3-Carboxy-4-methyl-2-oxopentanoate|(2S)-2-Isopropyl-3-oxosuccinate
cpd02569	2-Oxo-3-hydroxyisovalerate	33hmeoxobut	C5H7O4	-1	c	C04181	2-Oxo-3-hydroxyisovalerate|3-Hydroxy-3-methyl-2-oxobutanoate|3-Hydroxy-3-methyl-2-oxobutanoic acid
cpd02698	N-Succinyl-L-2,6-diaminopimelate	sl26da	C11H16N2O7	-2	c	C04421	N-Succinyl-LL-2-6-diaminoheptanedioate|N-Succinyl-L-2,6-diaminopimelate|N-Succinyl-L-2,6-diaminoheptanedioate|N-Succinyl-LL-2,6-diaminopimelate|N-Succinyl-LL-2,6-diaminoheptanedioate
cpd02724	N-Succinyl-L-2-amino-6-oxopimelate	sl2a6o	C11H12NO8	-3	c	C04462	(S)-2-(Succinylamino)-6-oxoheptanedioate|N-Succinyl-epsilon-keto-L-aminopimelic acid|N-Succinyl-2-amino-6-oxo-L-pimelic acid|N-Succinyl-L-2-amino-6-oxopimelate|N-Succinyl-L-2-amino-6-oxoheptanedioate|N-Succinyl-2-L-amino-6-oxoheptanedioate
cpd02710	2-(3-Carboxy-3-aminopropyl)-L-histidine	caphis	C10H16N4O4	0	c	C04441	Elongation factor 2 2-(3-carboxy-3-aminopropyl)-L-histidine|EF-2 2-(3-carboxy-3-aminopropyl)-L-histidine|Peptide 2-(3-carboxy-3-aminopropyl)-L-histidine|2-(3-Carboxy-3-aminopropyl)-L-histidine|2-(3-amino-3-carboxypropyl)-L-histidine
cpd02858	2-[3-Carboxy-3-(methylammonio)propyl]-L-histidine	cmaphis	C11H18N4O4	0	c	C04692	Elongation factor 2 2-[3-carboxy-3-(methylammonio)propyl]-L-histidine|EF-2 2-[3-carboxy-3-(methylammonio)propyl]-L-histidine|Peptide 2-[3-carboxy-3-(methylammonio)propyl]-L-histidine|2-[3-Carboxy-3-(methylammonio)propyl]-L-histidine
cpd02894	4-Amino-2-methyl-5-diphosphomethylpyrimidine	2mahmp	C6H9N3O7P2	-2	c	C04752	2-Methyl-4-amino-5-hydroxymethylpyrimidinediphosphate|4-Amino-2-methyl-5-diphosphomethylpyrimidine|2-Methyl-4-amino-5-hydroxymethylpyrimidine diphosphate
cpd11478	(R)-3-Hydroxybutanoyl-[acyl-carrier protein]	3hbACP	C15H27N2O9PRS	-1	c	C04618	(3R)-3-Hydroxybutanoyl-[acyl-carrier protein]|(R)-3-Hydroxybutanoyl-[acyl-carrier protein]
cpd11488	Acetoacetyl-ACP	actACP	C15H25N2O9PRS	-1	c	C05744	Acetoacetyl-[acp]|Acetoacetyl-[acyl-carrier protein]|Acetoacetyl-ACP
cpd11482	(R)-3-Hydroxydecanoyl-[acyl-carrier protein]	3hdeACP	C21H39N2O9PRS	-1	c	C04619	(3R)-3-Hydroxydecanoyl-[acyl-carrier protein]|(R)-3-Hydroxydecanoyl-[acyl-carrier protein]
cpd11487	3-oxodecanoyl-acp	3oxdeACP	C21H37N2O9PRS	-1	c	C05753	3-Oxodecanoyl-[acp]|3-Oxodecanoyl-[acyl-carrier protein]|3-oxodecanoyl-acp
cpd11483	(R)-3-Hydroxyoctanoyl-[acyl-carrier protein]	3hocACP	C19H35N2O9PRS	-1	c	C04620	(3R)-3-Hydroxyoctanoyl-[acyl-carrier protein]|(R)-3-Hydroxyoctanoyl-[acyl-carrier protein]
cpd11490	3-oxooctanoyl-acp	3oxocACP	C19H33N2O9PRS	-1	c	C05750	3-Oxooctanoyl-[acp]|3-Oxooctanoyl-[acyl-carrier protein]|3-oxooctanoyl-acp
cpd11481	R-3-hydroxypalmitoyl-acyl-carrierprotein-	3hpaACP	C27H51N2O9PRS	-1	c	C04633	(3R)-3-Hydroxypalmitoyl-[acyl-carrier protein]|(R)-3-Hydroxypalmitoyl-[acyl-carrier protein]|(3R)-3-Hydroxyhexadecanoyl-[acyl-carrier protein]|(R)-3-Hydroxyhexadecanoyl-[acyl-carrier protein]|R-3-hydroxypalmitoyl-[acyl-carrier protein]|R-3-hydroxypalmitoyl-acyl-carrierprotein-
cpd11485	3-oxohexadecanoyl-acp	3oxhdACP	C27H49N2O9PRS	-1	c	C05762	3-Oxohexadecanoyl-[acp]|3-Oxohexadecanoyl-[acyl-carrier protein]|3-oxohexadecanoyl-acp
cpd02991	phosphoribulosylformimino-AICAR-phosphate	prlp	C15H23N5O15P2	-2	c	C04916	N-(5'-phospho-D-1'-ribulosylformimino)-5-amino-1-(5''-phosphoribosyl)-4-imidazolecarboxamide|phosphoribulosylformimino-AICAR-phosphate|5-[(5-phospho-1-deoxyribulos-1-ylamino)methylideneamino]-1-(5-phosphoribosyl)imidazole-4-carboxamide|Phosphoribulosyl-formimino-AICAR-phosphate|5-[(5-Phospho-1-deoxyribulos-1-ylamino)methylideneamino]-1-(5- phosphoribosyl)imidazole-4-carboxamide|N-(5'-Phospho-D-1'…
cpd02921	SAICAR	25aics	C13H16N4O12P	-3	c	C04823|C04811	5-phosphoribosyl-4-(N-succino-carboxamide)- 5-aminoimidazole|S-2-5-Amino-1-(5-phospho-D-ribosyl)imidazole-4-carboxamido-succinate|(S)-2-[5-Amino-1-(5-phospho-D-ribosyl)imidazole-4-carboxamido]succinate|SAICAR|(S)-2-[5-Amino-1-(5-phospho-D-ribosyl)imidazole-4- carboxamido]succinate|5'-Phosphoribosyl-4-(N-succinocarboxamide)-5-aminoimidazole|1-(5'-Phosphoribosyl)-4-(N-succinocarboxamide)-5-aminoimi…
cpd12600	Apo-[acetyl-CoA carboxylase]	Apo-[acetyl-CoA carboxylase]	C7H13N3O2R2	0	c	C04735	Apo-[acetyl-CoA:carbon-dioxide ligase (ADP-forming)]|Apo-[acetyl-CoA carboxylase]
cpd12590	Holo-[acetyl-CoA carboxylase]	Holo-[acetyl-CoA carboxylase]	C17H27N5O4R2S	0	c	C04681	[Acetyl-CoA:carbon-dioxide ligase (ADP-forming)]|Holo-[acetyl-CoA:carbon-dioxide ligase (ADP-forming)]|Biotin-[acetyl-CoA:carbon-dioxide ligase (ADP-forming)]|Holo-[acetyl-CoA carboxylase]|Biotin-[acetyl-CoA carboxylase]
cpd11484	HMA	3htdACP	C25H47N2O9PRS	-1	c	C04688	(3R)-3-Hydroxytetradecanoyl-[acyl-carrier protein]|(R)-3-Hydroxytetradecanoyl-[acyl-carrier protein]|beta-Hydroxymyristyl-[acyl-carrier protein]|HMA|R-3-hydroxy-myristoyl-ACP
cpd11491	3-oxotetradecanoyl-acp	3oxtdACP	C25H45N2O9PRS	-1	c	C05759	3-Oxotetradecanoyl-[acp]|3-Oxotetradecanoyl-[acyl-carrier protein]|3-oxotetradecanoyl-acp
cpd02893	5'-Phosphoribosyl-4-carboxy-5-aminoimidazole	5aizc	C9H13N3O9P	-1	c	C04751	1-(5-phosphoribosyl)-5-amino-4-imidazolecarboxylate|5-amino-1--5-phospho-D-ribosylimidazole-4-carboxylate|5-Amino-1-(5-phospho-D-ribosyl)imidazole-4-carboxylate|5'-Phosphoribosyl-4-carboxy-5-aminoimidazole|1-(5'-Phosphoribosyl)-4-carboxy-5-aminoimidazole|5'-Phosphoribosyl-5-amino-4-imidazolecarboxylate|1-(5'-Phosphoribosyl)-5-amino-4-carboxyimidazole|1-(5'-Phosphoribosyl)-5-amino-4-imidazolecarbo…
cpd03666	2,5-Diamino-6-(5'-triphosphoryl-3',4'-trihydroxy-2'-oxopentyl)- amino-4-oxopyrimidine	2,5-Diamino-6-(5'-triphosphoryl-3',4'-trihydroxy-2'-oxopentyl)- amino-4-oxopyrimidine	C9H15N5O14P3	-3	c	C06148	2,5-Diamino-6-(5'-triphosphoryl-3',4'-trihydroxy-2'-oxopentyl)- amino-4-oxopyrimidine
cpd00498	2-Aceto-2-hydroxybutanoate	2ahbut	C6H9O4	-1	c	C00659|C06006	S-2-Aceto-2-hydroxybutanoate|(S)-2-Hydroxy-2-ethyl-3-oxobutanoate|(S)-2-Aceto-2-hydroxybutanoate|2-Aceto-2-hydroxybutanoate
cpd12672	Dihydroflavodoxin	Dihydroflavodoxin		0	c	C05196	Dihydroflavodoxin
cpd12673	[Formate C-acetyltransferase]-glycine	[Formate C-acetyltransferase]-glycine		0	c	C05197	[Formate C-acetyltransferase]-glycine
cpd12674	Flavodoxin semiquinone	Flavodoxin semiquinone		0	c	C05199	Flavodoxin semiquinone
cpd12697	[Formate C-acetyltransferase]-glycin-2-yl radical	[Formate C-acetyltransferase]-glycin-2-yl radical		0	c	C05312	[Formate C-acetyltransferase]-glycin-2-yl radical
cpd03897	4a-Hydroxytetrahydrobiopterin	4hthb	C9H15N5O4	0	c	C15522	4a-Hydroxy-5,6,4,8-tetrahydrobiopterin|4a-Hydroxytetrahydrobiopterin|(6R)-6-(L-erythro-1,2-Dihydroxypropyl)-5,6,7,8-tetrahydro-4a- hydroxypterin
cpd00231	Dihydrobiopterin	dhbpt	C9H13N5O3	0	c	C00268	(6R)-6-(L-erythro-1,2-Dihydroxypropyl)-7,8-dihydro-6H-pterin|Quinoid-dihydrobiopterin|6,7-Dihydrobiopterin|Dihydrobiopterin
cpd03163	Selenomethionine	selmeth	C5H11NO2Se	0	c	C05335	Selenomethionine
cpd03392	Se-Adenosylselenomethionine	seasmet	C15H23N6O5Se	1	c	C05691	Se-Adenosylselenomethionine
cpd12704	Selenomethionyl-tRNA(Met)	Selenomethionyl-tRNA(Met)	C25H38N6O17P2R2Se	0	c	C05336	Selenomethionyl-tRNA(Met)
cpd03227	5beta-Cholestane-3alpha,7alpha,26-triol	5beta-Cholestane-3alpha,7alpha,26-triol	C27H48O3	0	c	C05444	5beta-Cholestane-3alpha,7alpha,26-triol|3alpha,7alpha,26-Trihydroxy-5beta-cholestane
cpd03228	3alpha,7alpha-Dihydroxy-5beta-cholestan-26-al	3alpha,7alpha-Dihydroxy-5beta-cholestan-26-al	C27H46O3	0	c	C05445	3alpha,7alpha-Dihydroxy-5beta-cholestan-26-al
cpd11763	DNA cytosine	DNA cytosine	C19H27N3O17P3R2	-3	c	C00856	DNA cytosine|Cytosine (in DNA)
cpd03306	3,4-Dihydroxyphenylethyleneglycol	3,4-Dihydroxyphenylethyleneglycol	C8H10O4	0	c	C05576	3,4-Dihydroxyphenylethyleneglycol
cpd03307	3,4-Dihydroxymandelaldehyde	3,4-Dihydroxymandelaldehyde	C8H8O4	0	c	C05577	3,4-Dihydroxymandelaldehyde
cpd03388	Adenylylselenate	Adenylylselenate	C10H13N5O10PSe	3	c	C05686	Adenosine-5'-phosphoselenate|Adenylylselenate
cpd03395	3'-Phosphoadenylylselenate	3'-Phosphoadenylylselenate	C10H12N5O13P2Se	1	c	C05696	3'-Phosphoadenosine-5'-phosphoselanate|3'-Phosphoadenylylselenate
cpd03396	Selenate	Selenate	H2O4Se	4	c	C05697	Selenic acid|Selenate
cpd03390	Se-Methylselenocysteine	Se-Methylselenocysteine	C4H9NO2Se	0	c	C05689	Se-Methylselenocysteine
cpd03394	5-L-Glutamyl-Se-methylselenocysteine	5-L-Glutamyl-Se-methylselenocysteine	C9H15N2O5Se	-1	c	C05695	5-L-Glutamyl-Se-methylselenocysteine|gamma-Glutamyl-Se-methylselenocysteine
cpd03393	Se-Adenosylselenohomocysteine	Se-Adenosylselenohomocysteine	C14H20N6O5Se	0	c	C05692	Se-Adenosylselenohomocysteine
cpd03397	Selenohomocysteine	Selenohomocysteine	C4H9NO2Se	0	c	C05698	Selenohomocysteine
cpd12344	R-S-Alanine	R-S-Alanine	C3H5NO2RS	-1	c	C05726	S-Substituted L-cysteine|R-S-Alanine|R-S-Cysteine
cpd11479	D-3-Hydroxyhexanoyl-[acp]	3hhACP	C17H31N2O9PRS	-1	c	C05747	(R)-3-Hydroxyhexanoyl-[acp]|(R)-3-Hydroxyhexanoyl-[acyl-carrier protein]|D-3-Hydroxyhexanoyl-[acp]|D-3-Hydroxyhexanoyl-[acyl-carrier protein]
cpd11486	3-Oxohexanoyl-[acp]	3oxhACP	C17H29N2O9PRS	-1	c	C05746	3-Oxohexanoyl-[acp]|3-Oxohexanoyl-[acyl-carrier protein]
cpd11480	D-3-Hydroxydodecanoyl-[acp]	3hddACP	C23H43N2O9PRS	-1	c	C05757	(R)-3-Hydroxydodecanoyl-[acp]|(R)-3-Hydroxydodecanoyl-[acyl-carrier protein]|D-3-Hydroxydodecanoyl-[acp]|D-3-Hydroxydodecanoyl-[acyl-carrier protein]
cpd11489	3-oxododecanoyl-acp	3oxddACP	C23H41N2O9PRS	-1	c	C05756	3-Oxododecanoyl-[acp]|3-Oxododecanoyl-[acyl-carrier protein]|3-oxododecanoyl-acp
cpd12785	4-Hydroxy-3-polyprenylbenzoate	4-Hydroxy-3-polyprenylbenzoate	C17H21O3	-1	c	C05848	4-Hydroxy-3-polyprenylbenzoate
cpd12780	2-Polyprenylphenol	2-Polyprenylphenol	C16H22O	0	c	C05807	2-Polyprenylphenol
cpd03443	3-Octaprenyl-4-hydroxybenzoate	3ophb	C47H69O3	-1	c	C05809	3-Octaprenyl-4-hydroxybenzoate
cpd03444	2-Octaprenylphenol	2oph	C46H70O	0	c	C05810	2-Octaprenylphenol
cpd03447	2-Octaprenyl-6-methoxy-1,4-benzoquinone	2ombz	C47H70O3	0	c	C05813	2-Octaprenyl-6-methoxy-1,4-benzoquinone
cpd03448	2-Octaprenyl-3-methyl-6-methoxy-1,4-benzoquinone	2ommb	C48H72O3	0	c	C05814	2-Octaprenyl-3-methyl-6-methoxy-1,4-benzoquinone
cpd11425	2dmmq7	2dmmq8	C45H62O2	0	c	C05818	2dmmq7|2-Demethylmenaquinone 7|2-demethyl menaquinone|2-Demethylmenaquinone
cpd11451	mql7	mqn8	C46H66O2	0	c	C00828	mql7|Menaquinol 7|Menaquinone|Menatetrenone
cpd03494	Undecaprenyl-diphospho-N-acetylmuramoyl-L-alanyl-D-glutamyl-meso-2-6-diaminopimeloyl-D-alanyl-D-alanine	uagmda	C87H139N7O23P2	-4	c	C05897	Undecaprenyl-diphospho-N-acetylmuramoyl-L-alanyl-D-glutamyl-meso-2-6-diaminopimeloyl-D-alanyl-D-alanine|Undecaprenyl-diphospho-N-acetylmuramoyl-L-alanyl-D-glutamyl-meso-2,6-diaminopimeloyl-D-alanyl-D-alanine|Undecaprenyl-diphospho-N-acetylmuramoyl-L-alanyl-D-glutamyl-meso- 2,6-diaminopimeloyl-D-alanyl-D-alanine
cpd03495	Undecaprenyl-diphospho-N-acetylmuramoyl--N-acetylglucosamine-L-ala-D-glu-meso-2-6-diaminopimeloyl-D-ala-D-ala	uaagmda	C95H152N8O28P2	-4	c	C05898	Undecaprenyl-diphospho-N-acetylmuramoyl--N-acetylglucosamine-L-ala-D-glu-meso-2-6-diaminopimeloyl-D-ala-D-ala|Undecaprenyl-diphospho-N-acetylmuramoyl-(N-acetylglucosamine)-L-alanyl-D-glutamyl-meso-2,6-diaminopimeloyl-D-alanyl-D-alanine|Undecaprenyl-diphospho-N-acetylmuramoyl-(N-acetylglucosamine)-L-ala-D-glu-meso-2,6-diaminopimeloyl-D-ala-D-ala|Undecaprenyl-diphospho-N-acetylmuramoyl-(N-acetylglu…
cpd03519	2,5-Diaminopyrimidine nucleoside triphosphate	2,5-Diaminopyrimidine nucleoside triphosphate	C9H15N5O14P3	-3	c	C05923	2,5-Diaminopyrimidine nucleoside triphosphate
cpd01974	4-Hydroxy-L-glutamate	4hglu	C5H8NO5	-1	c	C03079|C05947	L-erythro-4-Hydroxyglutamate|4-Hydroxy-L-glutamic acid|4-Hydroxy-L-glutamate
cpd02535	2,3-Dihydroxy-3-methylvalerate	23dhmp	C6H11O4	-1	c	C04104|C06007	R-2-3-Dihydroxy-3-methylpentanoate|(2R,3R)-2,3-Dihydroxy-3-methylpentanoate|(R)-2,3-Dihydroxy-3-methylvalerate|(R)-2,3-Dihydroxy-3-methylpentanoate|2,3-Dihydroxy-3-methylvalerate|2,3-Dihydroxy-3-methylpentanoate
cpd10162	(R)-3-Hydroxy-3-methyl-2-oxopentanoate	(R)-3-Hydroxy-3-methyl-2-oxopentanoate	C6H9O4	-1	c	C14463	(R)-3-Hydroxy-3-methyl-2-oxopentanoate
cpd03607	4-(Phosphonooxy)-threonine	phthr	C4H9NO7P	-1	c	C06055	4-(Phosphonooxy)-L-threonine|4-(Phosphonooxy)-threonine|O-Phospho-4-hydroxy-L-threonine
cpd03608	4-Hydroxy-L-threonine	4hthr	C4H9NO4	0	c	C06056	4-Hydroxy-L-threonine
cpd12847	Apo-[carboxylase]	Apo-[carboxylase]	C7H13N3O2R2	0	c	C06249	Apo-[carboxylase]
cpd12848	Holo-[carboxylase]	btn_cbxl	C17H27N5O4R2S	0	c	C06250	Holo-[carboxylase]|Biotin-carboxyl-carrier protein
cpd03760	Precorrin 6B	pre6b	C44H49N4O16	-7	c	C06319	Precorrin 6B|Precorrin 6Y
cpd03835	Precorrin 8	pre8	C45H53N4O14	-7	c	C06408	Precorrin 8|Precorrin 8X
cpd03832	Hydrogenobyrinate	hgbyr	C45H54N4O14	-6	c	C06399	Hydrogenobyrinic acid|Hydrogenobyrinate
cpd03834	Precorrin 4	pre4	C44H45N4O17	-7	c	C06407	Precorrin 4
cpd03839	Precorrin 5	pre5	C45H47N4O17	-7	c	C06416	Precorrin 5
cpd03916	Adenosyl cobyrinate diamide	adcobdam	C55H69CoN11O15	-3	c	C06506	Adenosylcobyrinic acid a,c-diamide|Adenosylcob(III)yrinic acid a,c-diamide|Adenosyl cobyrinate diamide|Adenosyl cobyrinate a,c diamide
cpd03920	Adenosylcobinamide-GDP	agdpcbi	C68H96CoN21O21P2	0	c	C06510	Adenosylcobinamide-GDP|Adenosine-GDP-cobinamide
cpd03423	alpha-Ribazole	rdmbzi	C14H18N2O4	0	c	C05775	N1-(alpha-D-ribosyl)-5,6-dimethylbenzimidazole|alpha-Ribazole
cpd03913	Hydrogenobyrinate diamide	hgbam	C45H58N6O12	-4	c	C06503	Hydrogenobyrinic acid a,c-diamide|Hydrogenobyrinate diamide|Hydrogenobyrinate a,c diamide
cpd03917	Adenosylcobyric acid	adcobhex	C55H77CoN15O11	1	c	C06507	adenosyl-cobyric acid|Adenosylcobyric acid|Adenosyl cobyrinate hexaamide
cpd04015	trans-3-Chloro-2-propene-1-ol	trans-3-Chloro-2-propene-1-ol	C3H5OCl	0	c	C06611	trans-3-Chloro-2-propene-1-ol
cpd04017	3-Chloroallyl aldehyde	3-Chloroallyl aldehyde	C3H3OCl	0	c	C06613	trans-3-Chloroallyl aldehyde|3-Chloroallyl aldehyde
cpd04016	cis-3-Chloro-2-propene-1-ol	cis-3-Chloro-2-propene-1-ol	C3H5OCl	0	c	C06612	cis-3-Chloro-2-propene-1-ol
cpd15064	cis-3-Chloroallyl aldehyde	cis-3-Chloroallyl aldehyde	C3H3OCl	0	c	C16348	cis-3-Chloroallyl aldehyde
cpd00371	Propanal	ppal	C3H6O	0	c	C00479	Propionaldehyde|Propanal
cpd04141	4-Hydroxy-2-oxohexanoate	4hoxoh	C6H9O4	-1	c	C06762	4-Hydroxy-2-oxohexanoicacid|4-Hydroxy-2-oxohexanoate|4-Hydroxy-2-oxohexanoic acid
cpd13044	[enzyme]-lysine	[enzyme]-lysine	C7H13N3O2R2	0	c	C07281	[eIF5A-precursor]-lysine|[enzyme]-lysine
cpd00264	Spermidine	spmd	C7H22N3	3	c	C00315	N-(3-Aminopropyl)-1,4-butane-diamine|Spermidine
cpd13045	[eIF5A-precursor]-deoxyhypusine	[eIF5A-precursor]-deoxyhypusine	C11H22N4O2R2	0	c	C07282	[eIF5A-precursor]-deoxyhypusine|Protein N6-(4-Aminobutyl)-L-lysine
cpd00726	1,3-Propanediamine	13dampp	C3H12N2	2	c	C00986	Propane-1,3-diamine|1,3-Propanediamine|Trimethylenediamine|1,3-Diaminopropane
cpd11909	tRNA(Asp)	trnaasp	C10H12N5O3R	0	c	C01638	tRNA(Asp)
cpd12226	L-Aspartyl-tRNA(Asp)	asptrna	C14H17N6O6R	0	c	C02984	L-Aspartyl-tRNA(Asp)
cpd02295	1-4-Dihydroxy-2-naphthoate	dhna	C11H7O4	-1	c	C03657	1-4-Dihydroxy-2-naphthoate|1,4-Dihydroxy-2-naphthoate
cpd02557	Farnesylfarnesylgeraniol	octdp	C40H66O7P2	-2	c	C04146	all-trans-Octaprenyldiphosphate|Farnesylfarnesylgeraniol|all-trans-Octaprenyl diphosphate
cpd02948	MurAc(oyl-L-Ala-D-gamma-Glu-L-Lys-D-Ala-D-Ala)-diphospho- undecaprenol	uaGgla	C86H140N7O21P2	-3	c	C04851	Undecaprenyl-diphospho-N-acetylmuramoyl-L-alanyl-gamma-D-glutamyl-L-lysyl-D-alanyl-D-alanine|Undecaprenyl-diphospho-N-acetylmuramoyl-L-alanyl-gamma-D-glutamyl-L- lysyl-D-alanyl-D-alanine|MurAc(oyl-L-Ala-D-gamma-Glu-L-Lys-D-Ala-D-Ala)-diphospho- undecaprenol
cpd03491	Undecaprenyl-diphospho-N-acetylmuramoyl-(N-acetylglucosamine)-L-alanyl-gamma-D-glutamyl-L-lysyl-D-alanyl-D-alanine	uaaGgla	C94H153N8O26P2	-3	c	C05893	Undecaprenyl-diphospho-N-acetylmuramoyl-(N-acetylglucosamine)-L-alanyl-gamma-D-glutamyl-L-lysyl-D-alanyl-D-alanine|Undecaprenyl-diphospho-N-acetylmuramoyl-(N-acetylglucosamine)-L- alanyl-gamma-D-glutamyl-L-lysyl-D-alanyl-D-alanine
cpd17535	Cobalt-factor III	Cobalt-factor III	C43H46CoN4O16	0	c	C17401	Cobalt-factor III
cpd08369	Cobalt-precorrin 3	copre3	C43H42CoN4O16	-6	c	C11539	Cobalt-precorrin 3
cpd08370	Cobalt-precorrin 4	copre4	C44H44CoN4O16	-6	c	C11540	Cobalt-precorrin 4
cpd08371	Cobalt-precorrin 5	copre5	C45H47CoN4O16	-5	c	C11541|C16242	Cobalt-precorrin 5A|Cobalt-precorrin 5
cpd08373	Cobalt-precorrin 6B	codhpre6	C44H48CoN4O16	-6	c	C11543	Cobalt-precorrin 6B|Cobalt-dihydro-precorrin 6
cpd08375	Cobalt-precorrin 8	copre8	C45H53CoN4O14	-5	c	C11545	Cobalt-precorrin 8
cpd03421	Cobyrinate	cobya	C45H53CoN4O14	-5	c	C05773	Cobyrinic acid|Cobyrinate
G00008	(Glc)3 (GlcNAc)2 (Man)9 (PP-Dol)1	(Glc)3 (GlcNAc)2 (Man)9 (PP-Dol)1		0	c	G00008
G00009	(Glc)3 (GlcNAc)2 (Man)9 (Asn)1	(Glc)3 (GlcNAc)2 (Man)9 (Asn)1		0	c	G00009
cpd13399	Cyclic amide	Cyclic amide		0	c	C11824	Cyclic amide
G10551	(MurNAc)1 (D-Ala-D-Ala-Lys-D-Glu-Ala)1 (PP-Und)1	(MurNAc)1 (D-Ala-D-Ala-Lys-D-Glu-Ala)1 (PP-Und)1		0	c	G10551
G10550	(GlcNAc)1 (MurNAc)1 (D-Ala-D-Ala-Lys-D-Glu-Ala)1 (PP-Und)1	(GlcNAc)1 (MurNAc)1 (D-Ala-D-Ala-Lys-D-Glu-Ala)1 (PP-Und)1		0	c	G10550
cpd02229	Bactoprenyl diphosphate	udcpdp	C55H90O7P2	-2	c	C04574	Bactoprenyl diphosphate|di-trans,poly-cis-Undecaprenyl diphosphate|Undecaprenyldiphosphate|Undecaprenyl diphosphate
cpd00521	dTDP-4-oxo-6-deoxy-D-glucose	dtdp4d6dg	C16H22N2O15P2	-2	c	C11907	dTDP-4-dehydro-6-deoxy-D-galactose|dTDP-4-dehydro-6-deoxy-alpha-D-galactose|dTDP-4-dehydro-6-deoxy-D-glucose|dTDP-4-oxo-6-deoxy-D-glucose|4,6-Dideoxy-4-oxo-dTDP-D-glucose|dTDP-4-oxo-6-deoxy-alpha-D-glucose|dTDP-4-dehydro-6-deoxy-alpha-D-glucose
cpd00522	dTDP-4-oxo-L-rhamnose	dtdp4d6dm	C16H22N2O15P2	-2	c	C00688	dTDP-4-oxo-L-rhamnose|dTDP-4-oxo-6-deoxy-L-mannose|dTDP-4-dehydro-6-deoxy-L-mannose
cpd02547	(R)-1-Aminopropan-2-yl phosphate	applp	C3H10NO4P	0	c	C04122	(R)-1-Aminopropan-2-yl phosphate|D-1-Aminopropan-2-ol O-phosphate
cpd03919	Adenosyl cobinamide phosphate	adocbip	C58H84CoN16O14P	0	c	C06509	Adenosyl cobinamide phosphate
cpd08993	Aminofructose 6-phosphate	Aminofructose 6-phosphate	C6H14NO8P	0	c	C12214	Amino-D-fructose 6-phosphate|Aminofructose 6-phosphate
cpd08994	Iminoerythrose 4-phosphate	Iminoerythrose 4-phosphate	C4H10NO6P	0	c	C12215	Imino-D-erythrose 4-phosphate|Iminoerythrose 4-phosphate
cpd08405	cis-3-(3-carboxyethyl)-3,5-cyclohexadiene-1,2-diol	cechddd	C9H11O4	-1	c	C11588	cis-3-(3-carboxyethyl)-3,5-cyclohexadiene-1,2-diol|cis-3-(2-Carboxy-ethyl)-3,5-cyclo-hexadiene-1,2-diol|cis-3-(Carboxy-ethyl)-3,5-cyclo-hexadiene-1,2-diol
cpd09253	cis-3-(3-Carboxyethenyl)-3,5-cyclohexadiene-1,2-diol	cenchddd	C9H9O4	-1	c	C12622	cis-3-(3-Carboxyethenyl)-3,5-cyclohexadiene-1,2-diol
cpd09410	Demethylphylloquinone	Demethylphylloquinone	C30H44O2	0	c	C13309	Demethylphylloquinone|2-Phytyl-1,4-naphthoquinone
cpd01401	Vitamin K1	Vitamin K1	C31H46O2	0	c	C02059	2-Methyl-3-phytyl-1,4-naphthoquinone|Phytonadione|Vitamin K1|Phylloquinone
cpd09421	2-(1,2-Dihydroxyethyl)-TPP	2-(1,2-Dihydroxyethyl)-TPP	C14H21N4O9P2S	-1	c	C13378	2-(1,2-Dihydroxyethyl)-TPP|alpha,beta-Dihydroxyethyl-ThDP|alpha,beta-Dihydroxyethyl-TPP
cpd09792	1-Naphthalenemethanol	1-Naphthalenemethanol	C11H10O	0	c	C14089	1-Naphthalenemethanol|1-Hydroxymethylnaphthalene
cpd09793	1-Naphthaldehyde	1-Naphthaldehyde	C11H8O	0	c	C14090	1-Formylnaphthalene|1-Naphthaldehyde
cpd01859	(2-Naphthyl)methanol	(2-Naphthyl)methanol	C11H10O	0	c	C02909	2-Hydroxymethylnaphthalene|2-Naphthalenemethanol|(2-Naphthyl)methanol
cpd09802	2-Naphthaldehyde	2-Naphthaldehyde	C11H8O	0	c	C14099	2-Naphthalenecarboxaldehyde|2-Naphthaldehyde
cpd02884	FAICAR	fprica	C10H14N4O9P	-1	c	C04734	FAICAR|5-Formamido-1--5-phospho-D-ribosylimidazole-4-carboxamide|5-Formamido-1-(5-phospho-D-ribosyl)imidazole-4-carboxamide|5-Formamido-1-(5-phosphoribosyl)imidazole-4-carboxamide|5'-Phosphoribosyl-5-formamido-4-imidazolecarboxamide|1-(5'-Phosphoribosyl)-5-formamido-4-imidazolecarboxamide
cpd02095	L-2,4-Diaminobutyrate	24dab	C4H11N2O2	1	c	C03283	L-2,4-Diaminobutyrate|alpha,gamma-Diaminobutyrate|L-2,4-Diaminobutanoate
cpd03862	N-gamma-Acetyldiaminobutyrate	N-gamma-Acetyldiaminobutyrate	C6H12N2O3	0	c	C06442	N-Acetyl-L-2,4-diaminobutanoate|N-Acetyl-L-2,4-diaminobutyrate|N-gamma-Acetyldiaminobutyrate
cpd03727	Ectoine	ectoine	C6H10N2O2	0	c	C06231	L-Ectoine|Ectoine
cpd04248	Chloral hydrate	Chloral hydrate	C2H3O2Cl3	0	c	C06899	Chloral hydrate
cpd04661	Trichloroethanol	Trichloroethanol	C2H3OCl3	0	c	C07490	2,2,2-Trichloroethanol|Trichloroethanol
cpd01066	L-Iditol	L-Iditol	C6H14O6	0	c	C01507	L-Iditol
cpd00212	L-Sorbose	srb-L	C6H12O6	0	c	C00247	L-xylo-Hexulose|L-Sorbose
cpd14475	ROOH	ROOH	HO2R	0	c	C15498	ROOH|Hydroperoxide
cpd11849	RSH	RSH	HRS	0	c	C16736|C01336	RSH|Aryl thiol|Thiol-containing reductant|R'-SH
cpd00057	Alcohol	Alcohol	HOR	0	c	C00069	Alcohol
cpd14474	R-S-S-R	R-S-S-R	R2S2	0	c	C15496	R-S-S-R|Oxidized thiol-containing reductant|Thiol-containing reductant disulfide form|R'-S-S-R'
cpd03422	Cobinamide	cbi	C48H73CoN11O8	3	c	C05774	Cobinamide
cpd03918	Adenosyl cobinamide	adocbi	C58H85CoN16O11	2	c	C06508	Adenosyl cobinamide
cpd11225	3-4-dihydroxy-2-butanone4-phosphate	db4p	C4H8O6P	-1	c	C15556	3,4-Dihydroxy-2-butanone 4-phosphate|3-4-dihydroxy-2-butanone4-phosphate
cpd02039	1-Aminopropan-2-ol	appl	C3H10NO	1	c	C03194|C05771	1-Aminopropan-2-ol|(R)-1-Amino-2-propanol|(R)-1-Aminopropan-2-ol
cpd11231	2-Amino-5-formylamino-6-(5-phosphoribosylamino)pyrimidin-4(3H)-one	2-Amino-5-formylamino-6-(5-phosphoribosylamino)pyrimidin-4(3H)-one	C10H15N5O9P	-1	c	C15563	2-Amino-5-formylamino-6-(5-phosphoribosylamino)pyrimidin-4(3H)-one
cpd14496	myo-Inositol phosphate	myo-Inositol phosphate		0	c	C15585	myo-Inositol phosphate
cpd14502	n-Alkanal	n-Alkanal	noformula	0	c	C15596	n-Alkanal
cpd14503	Alk-2-enal	Alk-2-enal	noformula	0	c	C15597	Alk-2-enal
cpd16330	6-(2-Amino-2-carboxyethyl)-7,8-dioxo-1,2,3,4,7,8-hexahydroquinoline- 2,4-dicarboxylate	6-(2-Amino-2-carboxyethyl)-7,8-dioxo-1,2,3,4,7,8-hexahydroquinoline- 2,4-dicarboxylate	C14H12N2O8	-2	c	C15599	6-(2-Amino-2-carboxyethyl)-7,8-dioxo-1,2,3,4,7,8-hexahydroquinoline- 2,4-dicarboxylate|6-(2-Amino-2-carboxyethyl)-7,8-dioxo-1,2,3,4,7,8-hexahydroquinoline- 2,4-dicarboxylic acid
cpd00097	Pyrroloquinoline-quinone	pqq	C14H3N2O8	-3	c	C00113	4,5-Dioxo-4,5-dihydro-1H-pyrrolo[2,3-f]quinoline-2,7,9- tricarboxylate|Pyrroloquinoline quinone|Pyrroloquinoline-quinone|Pyrrolo-quinoline quinone|PQQ
cpd11310	5-phosphoribosyl-5-carboxyaminoimidazole	5caiz	C9H12N3O9P	-2	c	C15667	5-carboxyamino-1-(5-phospho-D-ribosyl)imidazole|5-phosphoribosyl-5-carboxyaminoimidazole
cpd00028	Heme	pheme	C34H30FeN4O4	-2	c	C00032	Protoheme IX|Heme B|Protoheme|Haem|Heme
cpd11313	hemeO	hemeO	C49H56FeN4O5	-2	c	C15672	Heme O|hemeO
cpd11312	hemeA	hemeA	C49H54FeN4O6	-2	c	C15670	Heme A|hemeA
cpd00016	Pyridoxal phosphate	pydx5p	C8H9NO6P	-1	c	C00018	Pyridoxal 5'-phosphate|Pyridoxal 5-phosphate|Pyridoxal phosphate
cpd14548	C15812	C15812	C4H6N2O2S2R2	0	c	C15812	C15812|Thiamine biosynthesis intermediate 3
cpd14549	C15813	C15813		0	c	C15813	C15813|Thiamine biosynthesis intermediate 4
cpd14550	C15814	C15814		0	c	C15814	C15814|Thiamine biosynthesis intermediate 5
cpd14584	Dehydrospermidine	Dehydrospermidine	C7H19N3	2	c	C15853	Dehydrospermidine
cpd14721	L-Methionine (S)-S-oxide	L-Methionine (S)-S-oxide	C5H11NO3S	0	c	C15999	L-Methionine (S)-S-oxide
cpd14507	Peptide-L-methionine (R)-S-oxide	Peptide-L-methionine (R)-S-oxide	C6H10N2O3R2S	0	c	C15653	Peptide-L-methionine (R)-S-oxide
cpd14935	3-Oxostearoyl-CoA	3ohodcoa	C39H65N7O18P3S	-3	c	C16216	3-Oxostearoyl-CoA|3-Oxooctadecanoyl-CoA|beta-Ketostearoyl-CoA|3-Ketostearoyl-CoA
cpd14936	3-Hydroxystearoyl-CoA	C18:0-3HYDROXYCOA	C39H67N7O18P3S	-3	c	C16217	3-Hydroxyoctadecanoyl-CoA|3-Hydroxystearoyl-CoA|beta-Hydroxystearoyl-CoA
cpd14938	3-Oxostearoyl-[acp]	3oxocdacp	C18H33O2RS	0	c	C16219	3-Oxostearoyl-[acp]|3-Oxooctadecanoyl-[acp]|beta-Ketostearoyl-[acp]|3-Ketostearoyl-[acp]|3-oxooctadecanoyl-acp
cpd14939	3-Hydroxystearoyl-[acp]	3hc18acp	C18H35O2RS	0	c	C16220	3-Hydroxyoctadecanoyl-[acp]|3-Hydroxystearoyl-[acp]|3-hydroxyoctadecanoyl-acp
cpd14960	Cobalt-precorrin 5B	Cobalt-precorrin 5B	C43H44CoN4O16	-6	c	C16243	Cobalt-precorrin 5B
cpd08372	Cobalt-precorrin 6	copre6	C44H46CoN4O16	-6	c	C11542	Cobalt-precorrin 6A|Cobalt-precorrin 6
cpd14961	Cobalt-precorrin 7	Cobalt-precorrin 7	C45H50CoN4O16	-6	c	C16244	Cobalt-precorrin 7
cpd15137	5-Hydroxyectoine	5-Hydroxyectoine	C6H10N2O3	0	c	C16432	5-Hydroxyectoine
cpd01709	2-Hydroxyglutarate	2-Hydroxyglutarate	C5H6O5	-2	c	C02630	2-Hydroxyglutarate
cpd16439	5'-Deoxy-5-fluorocytidine	5'-Deoxy-5-fluorocytidine	C9H12N3O4F	0	c	C16635	5'-Deoxy-5-fluorocytidine
cpd16329	Doxifluridine	Doxifluridine	C9H11N2O5F	0	c	C12739	5'-Deoxy-5-fluorouridine|Doxifluridine
cpd16434	5-Fluorodihydrouracil	5-Fluorodihydrouracil	C4H5N2O2F	0	c	C16630	5,6-Dihydro-5-fluorouracil|5-Fluorodihydrouracil
cpd16435	2-Fluoro-3-ureidopropionic acid	2-Fluoro-3-ureidopropionic acid	C4H6N2O3F	-1	c	C16631	alpha-Fluoro-beta-ureidopropionic acid|2-Fluoro-3-ureidopropionic acid
cpd04810	5-FU	5-FU	C4H3N2O2F	0	c	C07649	5-Fluorouracil|Fluorouracil|5-FU
cpd16438	5-Fluorouridine monophosphate	5-Fluorouridine monophosphate	C9H11N2O9PF	-1	c	C16634	5-Fluorouridine monophosphate
cpd02832	6-Thioinosine 5'-monophosphate	6-Thioinosine 5'-monophosphate	C10H12N4O7PS	-1	c	C04646	6-Thioinosine 5'-monophosphate|9-(5-Phospho-1-ribofuranosyl)-6-mercaptopurine
cpd16422	6-Thioxanthine 5'-monophosphate	6-Thioxanthine 5'-monophosphate	C10H12N4O8PS	-1	c	C16618	6-Thioxanthine 5'-monophosphate
cpd16423	6-Thioguanosine monophosphate	6-Thioguanosine monophosphate	C10H13N5O7PS	-1	c	C16619	6-Thioguanosine monophosphate
cpd04806	Aldophosphamide	Aldophosphamide	C7H15N2O3PCl2	0	c	C07645	Aldophosphamide
cpd16365	Alcophosphamide	Alcophosphamide	C7H17N2O3PCl2	0	c	C16551	Alcophosphamide
cpd16395	2-Phenyl-1,3-propanediol monocarbamate	2-Phenyl-1,3-propanediol monocarbamate	C10H13NO3	0	c	C16586	2-Phenyl-1,3-propanediol monocarbamate
cpd16396	3-Carbamoyl-2-phenylpropionaldehyde	3-Carbamoyl-2-phenylpropionaldehyde	C10H11NO3	0	c	C16587	3-Carbamoyl-2-phenylpropionaldehyde
cpd16401	4-Hydroxy-5-phenyltetrahydro-1,3-oxazin-2-one	4-Hydroxy-5-phenyltetrahydro-1,3-oxazin-2-one	C10H11NO3	0	c	C16595	4-Hydroxy-5-phenyltetrahydro-1,3-oxazin-2-one
cpd16402	5-Phenyl-1,3-oxazinane-2,4-dione	5-Phenyl-1,3-oxazinane-2,4-dione	C10H9NO3	0	c	C16596	5-Phenyl-1,3-oxazinane-2,4-dione
cpd16464	Tryparedoxin	Tryparedoxin	C8H13O2	-1	c	C16663	Tryparedoxin
cpd16465	Tryparedoxin disulfide	Tryparedoxin disulfide	C8H13O2	-1	c	C16664	Tryparedoxin disulfide
cpd11848	ROH	ROH	HOR	0	c	C01335	ROH
cpd01418	TSH	TSH	C27H50N9O10S2	1	c	C02090|C18182	N1,N8-Bis(glutathionyl)spermidine|N1,N8-Bis(gamma-L-glutamyl-L-cysteinyl-glycyl)spermidine|TSH|Reduced trypanothione|N1,N8-Bis-(glutathionyl)spermidine|N1,N8-Bis-(gamma-L-glutamyl-L-cysteinyl-glycyl)-spermidine|Trypanothione
cpd02026	TSST	TSST	C27H48N9O10S2	1	c	C03170	TSST|Trypanothione disulfide|Oxidized trypanothione
cpd16524	2-[3-Carboxy-3-(dimethylammonio)propyl]-L-histidine	2-[3-Carboxy-3-(dimethylammonio)propyl]-L-histidine	C19H25N2O	1	c	C16720	Peptide 2-[3-carboxy-3-(dimethylammonio)propyl]-L-histidine|2-[3-Carboxy-3-(dimethylammonio)propyl]-L-histidine|EF-2 2-[3-carboxy-3-(dimethylammonio)propyl]-L-histidine|Elongation factor 2 2-[3-carboxy-3-(dimethylammonio)propyl]-L-histidine
cpd11893	Diphthine	Diphthine	C14H21N5O4R2	0	c	C01573	Diphthine|Peptide diphthine|EF-2 diphthine|Elongation factor 2 diphthine
cpd00098	Choline	chol	C5H14NO	1	c	C00114	Bilineurine|Choline
cpd00447	Betaine aldehyde	betald	C5H12NO	1	c	C00576	Betaine aldehyde
cpd17683	2-Polyprenyl-6-methoxy-1,4-benzoquinone	2-Polyprenyl-6-methoxy-1,4-benzoquinone	C12H14O3(C5H8)n	0	c	C17560	2-Polyprenyl-6-methoxy-1,4-benzoquinone
cpd17684	2-Polyprenyl-3-methyl-6-methoxy-1,4-benzoquinone	2-Polyprenyl-3-methyl-6-methoxy-1,4-benzoquinone	C13H16O3(C5H8)n	0	c	C17561	2-Polyprenyl-3-methyl-6-methoxy-1,4-benzoquinone
cpd18009	Ethylmalonyl-CoA	Ethylmalonyl-CoA	C26H42N7O19P3S	0	c	C18026	Ethylmalonyl-CoA|Ethylmalonyl coenzyme A
cpd01997	Dimethylbenzimidazole	dmbzid	C9H10N2	0	c	C03114	5,6-Dimethylbenzimidazole|Dimethylbenzimidazole
cpd02679	5,10-Methylenetetrahydromethanopterin	5,10-Methylenetetrahydromethanopterin	C31H42N6O16P	-3	c	C04377	N5,N10-Methylenetetrahydromethanopterin|5,10-Methylenetetrahydromethanopterin
cpd00070	Malonyl-CoA	malcoa	C24H34N7O19P3S	-4	c	C00083	Malonyl coenzyme A|Malonyl-CoA
cpd00191	3-Oxopropanoate	msa	C3H3O3	-1	c	C00222	Malonate semialdehyde|3-Oxopropanoate
cpd00745	Hydracrylic acid	Hydracrylic acid	C3H5O3	-1	c	C01013	Hydracrylic acid|3-Hydroxypropionic acid|3-Hydroxypropionate|3-Hydroxypropanoic acid|3-Hydroxypropanoate
cpd03375	3-Hydroxypropanoyl-CoA	3-Hydroxypropanoyl-CoA	C24H37N7O18P3S	-3	c	C05668	3-Hydroxypropanoyl coenzymeA|3-Hydroxypropanoyl-CoA|3-Hydroxypropionyl coenzyme A|3-Hydroxypropionyl-CoA
cpd00663	Acrylyl-CoA	Acrylyl-CoA	C24H35N7O17P3S	-3	c	C00894	Acrylyl-CoA|Acryloyl-CoA|Propenoyl-CoA
cpd00519	D-methylmalonyl-CoA	mmcoa-S	C25H36N7O19P3S	-4	c	C00683	D-methylmalonyl-CoA|(S)-3-Oxo-2-methylpropanoyl-CoA|(S)-Methylmalonyl-coenzyme A|(S)-Methylmalonyl-CoA|(S)-2-Methyl-3-oxopropionyl-CoA|(S)-2-Methyl-3-oxopropanoyl-CoA
cpd00891	L-methylmalonyl-CoA	mmcoa-R	C25H36N7O19P3S	-4	c	C01213	L-methylmalonyl-CoA|(R)-Methylmalonyl-CoA|(R)-3-Oxo-2-methylpropanoyl-CoA|(R)-2-Methyl-3-oxopropionyl-CoA|(R)-2-Methyl-3-oxopropanoyl-CoA
cpd00728	4-Hydroxybutanoate	4hdxbutn	C4H7O3	-1	c	C00989	4-Hydroxybutyric acid|4-Hydroxybutanoate|4-Hydroxybutanoic acid
cpd07946	4-Hydroxybutyryl-CoA	4hbutcoa	C25H39N7O18P3S	-3	c	C11062	4-Hydroxybutyryl-CoA
cpd00650	Crotonyl-CoA	butd2coa	C25H37N7O17P3S	-3	c	C00877	But-2-enoyl-CoA|trans-But-2-enoyl-CoA|2-Butenoyl-CoA|Crotonyl-CoA|Crotonoyl-CoA
cpd00842	(S)-3-Hydroxybutyryl-CoA	3hbycoa	C25H39N7O18P3S	-3	c	C01144	(S)-3-Hydroxybutyryl-CoA|(S)-3-Hydroxybutanoyl-CoA
cpd11665	QH2	qh2	C19H28O4	0	c	C00390	Ubiquinol|QH2|CoQH2
cpd11669	Q	q	C19H26O4	0	c	C00399	Ubiquinone|Coenzyme Q|CoQ|Q
cpd00165	Hydroxylamine	Hydroxylamine	H3NO	0	c	C00192	Hydroxylamine
PCYm	PCYm	PCYm		0	c
cpd00418	NO	no	NO	0	c	C00533	Nitricoxide|Nitrogen monoxide|NO|Nitric oxide
cpd00075	Nitrite	no2	NO2	-1	c	C00088	Nitrite
PCYme	PCYme	PCYme		0	c
cpd00067_e	H+	h	H	1	e	C00080	H+
PCYe	PCYe	PCYe		0	c
PCY	PCY	PCY		0	c
cpd00659	Nitrous oxide	n2o	HN2O	1	c	C00887	Dinitrogen oxide|Dinitrogen monoxide|Nitrous oxide
cpd01476	Protoporphyrin	ppp9	C34H32N4O4	-2	c	C02191	Porphyrinogen IX|Protoporphyrin IX|Protoporphyrin
cpd13049	Glutaredoxin	Glutaredoxin	C10H16N3O6S	-1	c	C07292	Glutaredoxin
cpd13050	Glutaredoxin disulfide	gtdss	C20H30N6O12S2	-2	c	C07293	Glutaredoxin disulfide
cpd00424	Cystathionine	Cystathionine	C7H14N2O4S	0	c	C00542|C02291	L-Cystathionine|Cystathionine
cpd02227	S-Ribosylhomocysteine	rhcys	C9H17NO6S	0	c	C03539	S-(5-Deoxy-D-ribos-5-yl)-L-homocysteine|S-Ribosylhomocysteine|Ribose-5-S-homocysteine|S-D-Ribosyl-L-homocysteine|S-Ribosyl-L-homocysteine
cpd08638	N-(3-Oxododecanoyl)homoserine lactone	N-(3-Oxododecanoyl)homoserine lactone	C16H27NO4	0	c	C11840|C11838	N-(3-Oxododecanoyl)homoserine lactone
cpd00705	L-2-Aminoadipate	L2aadp	C6H10NO4	-1	c	C00956	L-2-Aminohexanedioate|L-2-Aminoadipic acid|L-alpha-Aminoadipic acid|L-alpha-Aminoadipate|L-2-Aminoadipate
C19885	[LysW]	[LysW]	C5H8NO4R	0	c	C19885	[LysW]; alpha-Aminoadipate carrier protein LysW
C19886	[LysW]-L-2-aminoadipate	[LysW]-L-2-aminoadipate	C11H17N2O7R	0	c	C19886	[LysW]-L-2-aminoadipate; LysW-gamma-L-alpha-aminoadipate
C19887	LysW-gamma-L-alpha-aminoadipyl 6-phosphate	LysW-gamma-L-alpha-aminoadipyl 6-phosphate	C11H18N2O10PR	0	c	C19887	LysW-gamma-L-alpha-aminoadipyl 6-phosphate
C19888	LysW-gamma-L-alpha-aminoadipate 6-semialdehyde	LysW-gamma-L-alpha-aminoadipate 6-semialdehyde	C11H17N2O6R	0	c	C19888	LysW-gamma-L-alpha-aminoadipate 6-semialdehyde
C19889	LysW-gamma-L-lysine	LysW-gamma-L-lysine	C11H20N3O5R	0	c	C19889	LysW-gamma-L-lysine
cpd09351	N2-Acetyl-L-aminoadipate semialdehyde	N2-Acetyl-L-aminoadipate semialdehyde	C11H20N3O5R	-1	c	C12988	N2-Acetyl-L-aminoadipate semialdehyde
cpd09352	N2-Acetyl-L-lysine	N2-Acetyl-L-lysine	C8H16N2O3	0	c	C12989	N2-Acetyl-L-lysine
cpd00790	O-Acetyl-L-homoserine	achms	C6H11NO4	0	c	C01077	O-Acetyl-L-homoserine
cpd00919	Homocitrate	hcit	C7H7O7	-3	c	C01251	(R)-2-Hydroxybutane-1,2,4-tricarboxylate|(R)-2-Hydroxy-1,2,4-butanetricarboxylic acid|3-Hydroxy-3-carboxyadipic acid|Homocitric acid|Homocitrate|2-Hydroxybutane-1,2,4-tricarboxylate
cpd02483	cis-Homoaconitate	b124tc	C7H5O6	-3	c	C04002	(Z)-But-1-ene-1,2,4-tricarboxylate|(Z)-1,2,4-But-1-enetricarboxylic acid|cis-Homoaconitate|Homo-cis-aconitate|But-1-ene-1,2,4-tricarboxylate
cpd03372	Homoisocitrate	hicit	C7H7O7	-3	c	C05662	(1R,2S)-1-Hydroxybutane-1,2,4-tricarboxylate|(-)-1-Hydroxy-1,2,4-butanetricarboxylate|1-Hydroxybutane-1,2,4-tricarboxylate|3-Carboxy-2-hydroxyadipate|Homoisocitrate
cpd00269	2-Oxoadipate	2oxoadp	C6H6O5	-2	c	C00322	2-Oxoadipic acid|2-Oxoadipate
cpd08210	ADC	4adcho	C10H10NO5	-1	c	C11355	ADC|4-Amino-4-deoxychorismate
C20567	7,8-Dihydroneopterin 2',3'-cyclic phosphate	7,8-Dihydroneopterin 2',3'-cyclic phosphate	C9H12N5O6P	0	c	C20567
cpd03521	Dihydroneopterin phosphate	dhpmp	C9H13N5O7P	-1	c	C05925	Dihydroneopterinmonophosphate|Dihydroneopterin monophosphate|2-Amino-4-hydroxy-6-(erythro-1,2,3-trihydroxypropyl)dihydropteridine phosphate|Dihydroneopterin phosphate
cpd02961	Dihydroneopterin	dhnpt	C9H13N5O4	0	c	C04874	dihydro-neo-pterin|2-amino-4-hydroxy-6-(erythro-1,2,3-trihydroxypropyl)dihydropteridine|2-Amino-4-hydroxy-6-(D-erythro-1,2,3-trihydroxypropyl)-7,8-dihydropteridine|Dihydroneopterin|2-Amino-4-hydroxy-6-(D-erythro-1,2,3-trihydroxypropyl)-7,8- dihydropteridine|7,8-dihydroneopterin
cpd00330	Dihydrofolate	dhf	C19H19N7O6	-2	c	C00415	7-8-Dihydrofolate|7,8-Dihydropteroylglutamate|7,8-Dihydrofolic acid|7,8-Dihydrofolate|Dihydrofolic acid|Dihydrofolate
cpd00843	Tartronate semialdehyde	2h3opp	C3H3O4	-1	c	C01146	Tartronate semialdehyde|2-Hydroxy-3-oxopropanoate
cpd17039	Isopentenyl phosphate	Isopentenyl phosphate	C5H9O4P	-2	c	C20345	Isopentenyl phosphate
cpd02797	sn-3-O-(Geranylgeranyl)glycerol 1-phosphate	sn-3-O-(Geranylgeranyl)glycerol 1-phosphate	C23H40O6P	-1	c	C04590	sn-3-O-(Geranylgeranyl)glycerol 1-phosphate
cpd02824	2,3-Bis-O-(geranylgeranyl)glycerol 1-phosphate	2,3-Bis-O-(geranylgeranyl)glycerol 1-phosphate	C43H72O6P	-1	c	C04638	2,3-Bis-O-(geranylgeranyl)glycerol 1-phosphate
C20518	2,3-Bis-(O-phytanyl)-sn-glycerol 1-phosphate	2,3-Bis-(O-phytanyl)-sn-glycerol 1-phosphate	C43H89O6P	0	c	C20518
cpd18042	CDP-2,3-bis-O-(geranylgeranyl)-sn-glycerol	CDP-2,3-bis-O-(geranylgeranyl)-sn-glycerol	C52H85N3O13P2	0	c	C18059	CDP-2,3-bis-O-(geranylgeranyl)-sn-glycerol
cpd15841	2,3-di-O-geranylgeranyl-sn-glyceroserine	dgggps	C46H77NO8P	-1	c		2,3-di-O-geranylgeranyl-sn-glyceroserine
cpd00837	S-Adenosylmethioninamine	ametam	C14H24N6O3S	2	c	C01137	S-Adenosyl-(5')-3-methylthiopropylamine|(5-Deoxy-5-adenosyl)(3-aminopropyl)methylsulfonium salt|S-Adenosylmethioninamine
cpd17467	tRNA containing s2U	tRNA containing 2-thiouridine	C9H13N2O8PS(C5H8O6PR)n(C5H8O6PR)n	0	c	C17322	tRNA containing 2-thiouridine|tRNA containing s2U
cpd14547	C15811	C15811	C4H6N2O2SR2	0	c	C15811	C15811|Thiamine biosynthesis intermediate 2
cpd17468	tRNA containing cnm5s2U	tRNA containing cnm5s2U	C12H18N3O10PS(C5H8O6PR)n(C5H8O6PR)n	0	c	C17323	tRNA containing 5-carboxymethylaminomethyl-2-thiouridine|tRNA containing cnm5s2U
cpd13372	tRNA containing 5-aminomethyl-2-thiouridine	tRNA containing 5-aminomethyl-2-thiouridine		0	c	C11478	tRNA containing 5-aminomethyl-2-thiouridine
cpd12598	tRNA containing 5-methylaminomethyl-2-thiouridylate	tRNA containing 5-methylaminomethyl-2-thiouridylate	C21H32N3O17P2R2S	-1	c	C04728	tRNA containing 5-methylaminomethyl-2-thiouridylate
cpd00092	Uracil	ura	C4H4N2O2	0	c	C00106	Uracil
cpd02611	N-Acetyl-D-glucosamine1-phosphate	acgam1p	C8H15NO9P	-1	c	C04501|C04256	N-Acetyl-D-glucosamine1-phosphate|N-Acetyl-alpha-D-glucosamine 1-phosphate|N-Acetyl-D-glucosamine 1-phosphate
cpd03671	D-Glucosamine1-phosphate	gam1p	C6H14NO8P	0	c	C06156	D-Glucosamine1-phosphate|D-Glucosamine 1-phosphate|alpha-D-Glucosamine 1-phosphate
cpd00144	UDPglucuronate	udpglcur	C15H19N2O18P2	-3	c	C00167	UDP-alpha-D-glucuronate|UDP-D-glucuronate|UDPglucuronate|UDP-glucuronate
cpd00076	Sucrose	sucr	C12H22O11	0	c	C00089	SUCR|1-alpha-D-Glucopyranosyl-2-beta-D-fructofuranoside|Saccharose|Cane sugar|Sucrose
cpd01693	6-Phosphosucrose	suc6p	C12H22O14P	-1	c	C16688|C02591	beta-D-Fructofuranosyl-6-O-phosphono-alpha-D-glucopyranoside|6-O-Phosphonosucrose|6-Phosphosucrose|sucrose-6-phosphate|Sucrose 6F-phosphate|Sucrose 6-phosphate
cpd11206	Precorrin 1	Precorrin 1	C41H38N4O16	-8	c	C15527	Precorrin 1
cpd00159	L-Lactate	lac-L	C3H5O3	-1	c	C00186	LCTT|L-Lactic acid|L-Lactate|(S)-Lactate
cpd01024	Methane	metha	CH4	0	c	C01438	Methane
cpd00415	Quinol	hqn	C6H6O2	0	c	C02389|C15603|C00530	p-Benzosemiquinone|Benzosemiquinone|4-Hydroxyphenol|Quinol|Benzene-1,4-diol|1,4-Dihydroxybenzene|1,4-Benzenediol|Hydroquinone|p-Benzenediol
cpd00116	Methanol	meoh	CH4O	0	c	C00132	Methyl alcohol|Methanol
cpd00364	Chinone	Chinone	C6H4O2	0	c	C00472|C15602	2,5-Cyclohexadiene-1,4-dione|Chinone|Quinone|p-Benzoquinone
cpd00472	UDPgalacturonate	udpgalur	C15H19N2O18P2	-3	c	C00617	UDPgalacturonate|UDP-D-galacturonate
cpd02497	D-Galacturonate 1-phosphate	D-Galacturonate 1-phosphate	C6H9O10P	-2	c	C04037	D-Galacturonate 1-phosphate|1-Phospho-alpha-D-galacturonate
cpd00280	D-Galacturonate	galur	C6H9O7	-1	c	C00333	D-Galacturonic acid|D-Galacturonate
cpd02125	Tiglyl-CoA	2mb2coa	C26H39N7O17P3S	-3	c	C03345	2-Methylcrotanoyl-CoA|Tigloyl-CoA|Methylcrotonyl-CoA|Methylcrotonoyl-CoA|(E)-2-Methylcrotonoyl-CoA|Tiglyl-CoA|trans-2-Methylbut-2-enoyl-CoA|2-Methylbut-2-enoyl-CoA
cpd00760	2-Methylbutyryl-CoA	2mbcoa	C26H41N7O17P3S	-3	c	C01033|C15980	M_2_Methyl_butyryl_CoA|(S)-2-Methylbutanoyl-CoA|2-Methylbutyryl-CoA|2-Methylbutanoyl-CoA
cpd01881	3-Indoleacetonitrile	ind3acnl	C10H8N2	0	c	C02938	(Indol-3-yl)acetonitrile|Indole-3-acetonitrile|Indol-3-ylacetonitrile|3-Indoleacetonitrile
cpd00957	2,5-Diamino-6-(5'-phosphoribosylamino)-4-pyrimidineone	25drapp	C9H15N5O8P	-1	c	C01304	2,5-diamino-6-hydroxy-4-(5-phosphoribosylamino)pyrimidine|2,5-Diamino-6-(ribosylamino)-4-(3H)-pyrimidinone 5'-phosphate|2-5-Diamino-6-hydroxy-4--5-phosphoribosylamino-pyrimidine|2,5-Diamino-6-hydroxy-4-(5'-phosphoribosylamino)-pyrimidine|2,5-Diamino-6-(5'-phosphoribosylamino)-4-pyrimidineone
cpd15807	2,5-diamino-6-ribitylamino-4(3H)-pyrimidinone 5'-phosphate	25dthpp	C9H16N5O8P	-2	c	C18910	2,5-diamino-6-ribitylamino-4(3H)-pyrimidinone 5'-phosphate
cpd02882	4--1-D-Ribitylamino-5-aminouracil	4r5au	C9H16N4O6	0	c	C04732	4--1-D-Ribitylamino-5-aminouracil|4-(1-D-Ribitylamino)-5-aminouracil|4-(1-D-Ribitylamino)-5-amino-2,6-dihydroxypyrimidine
cpd02656	6-7-Dimethyl-8--1-D-ribityllumazine	dmlz	C13H18N4O6	0	c	C04332	6-7-Dimethyl-8--1-D-ribityllumazine|6,7-Dimethyl-8-(1-D-ribityl)lumazine
cpd00220	Riboflavin	ribflv	C17H20N4O6	0	c	C00255	RIBF|Vitamin B2|7,8-Dimethyl-10-ribitylisoalloxazine|Lactoflavin|Riboflavin
cpd15839	7,8-didemethyl-8-hydroxy-5-deazariboflavin	ddhrb	C16H17N3O7	0	c	C19154	7,8-didemethyl-8-hydroxy-5-deazariboflavin
cpd15809	2-phospho-L-lactate	2plac-L	C3H4O6P	-3	c	C19156	2-phospho-L-lactate
cpd15889	lactyl-(2)-diphospho-(5')-guanosine	lppg	C13H16N5O13P2	-3	c	C19155	lactyl-(2)-diphospho-(5')-guanosine
cpd15864	coenzyme ferredoxin 420-0	f420-0	C19H20N3O12P	-2	c	C19153	coenzyme ferredoxin 420-0
cpd00099	Cl-	cl	Cl	-1	c	C00698|C01327	Hydrochloride|Hydrogen chloride|Hydrochloric acid|Chloride ion|Cl-|HCl|Chloride
cpd01054	Chlorite	Chlorite	O2Cl	-1	c	C01486	Chlorite
cpd02820	UDP-N-acetylglucosamine enolpyruvate	uaccg	C20H26N3O19P2	-3	c	C04631	UDP-N-acetyl-3-O--1-carboxyvinyl-D-glucosamine|UDP-N-acetylglucosamine enolpyruvate|UDP-N-acetylglucosamine-3-O-pyruvateether|UDP-N-acetyl-3-O-(1-carboxyvinyl)-D-glucosamine|UDP-N-acetyl-3-(1-carboxyvinyl)-D-glucosamine
cpd01197	Nebularine	nebari	C10H12N4O4	0	c	C15586|C01736	Purine nucleoside|N-D-Ribosylpurine|Purine riboside|Nebularine
cpd00360	Purine	purine	C5H4N4	0	c	C15587	Purine
cpd00558	Spermine	sprm	C10H30N4	4	c	C00750	SPRM|N,N'-Bis(3-aminopropyl)-1,4-butanediamine|Spermine
cpd01298	Aminoacetone	aact	C3H8NO	1	c	C01888	1-Amino-2-propanone|Aminoacetone
cpd08928	L-Threonine phosphate	thrp	C4H9NO6P	-1	c	C12147	L-Threonine phosphate|L-Threonine O-3-phosphate
cpd00155	Glycogen	glycogen	C6H10O5	0	c	C00182	Glycogen
cpd15380	5'-deoxyribose	5drib	C5H10O4	0	c		5'-deoxyribose
cpd15865	coenzyme ferredoxin 420-1	f420-1	C24H26N4O15P	-3	c		coenzyme ferredoxin 420-1
cpd15866	coenzyme ferredoxin 420-2 (oxidized)	f420-2	C29H32N5O18P	-4	c		coenzyme ferredoxin 420-2 (oxidized)
cpd15868	coenzyme ferredoxin 420-3	f420-3	C34H38N6O21P	-5	c		coenzyme ferredoxin 420-3
cpd02904	alpha-Ribazole 5'-phosphate	5prdmbz	C14H18N2O7P	-1	c	C04778	alpha-Ribazole 5'-phosphate|N1-(5-Phospho-alpha-D-ribosyl)-5,6-dimethylbenzimidazole
cpd00218	Niacin	nac	C6H4NO2	-1	c	C00253	3-Pyridinecarboxylic acid|Niacin|Nicotinic acid|Nicotinate
cpd15861	2,3-O-phytanyl-sn-glycero-1-phosphoserine	dpgps	C46H93NO8P	-1	c		2,3-O-phytanyl-sn-glycero-1-phosphoserine
cpd15844	2,3-di-O-geranyl-sn-glycero-1-phospho-myo-inositol	dggpi	C49H82O11P	-1	c		2,3-di-O-geranyl-sn-glycero-1-phospho-myo-inositol
cpd15860	2,3-O-phytanyl-sn-glycero-1-phospho-myo-inositol	dpgpi	C49H98O11P	-1	c		2,3-O-phytanyl-sn-glycero-1-phospho-myo-inositol
cpd15843	2,3-di-O-geranyl-sn-glycerol-1-phospho-3-sn-glycerol phosphate	dggpgp	C46H77O11P2	-3	c		2,3-di-O-geranyl-sn-glycerol-1-phospho-3-sn-glycerol phosphate
cpd15842	2,3-di-O-geranyl-sn-glycerol-1-phospho-3-sn-glycerol	dggpg	C46H78O8P	-1	c		2,3-di-O-geranyl-sn-glycerol-1-phospho-3-sn-glycerol
cpd15859	2,3-di-O-phytanyl-sn-glycerol-1-phospho-3-sn-glycerol	dpgpg	C46H94O8P	-1	c		2,3-di-O-phytanyl-sn-glycerol-1-phospho-3-sn-glycerol
cpd03761	Precorrin 6A	pre6a	C44H47N4O16	-7	c	C06320	Precorrin 6A|Precorrin 6X
cpd00408	Pantoate	pant-R	C6H11O4	-1	c	C00522	R-Pantoate|Pantoic acid|Pantoate|(R)-Pantoate
cpd00775	(R)-4-Dehydropantoate	(R)-4-Dehydropantoate	C6H9O4	-1	c	C01053	(R)-4-Dehydropantoate
cpd11613	RNA	cll_414	C15H23O19P3R3	-3	c	C00046	RNA|RNAn|RNAn+1|RNA(linear)|(Ribonucleotide)n|(Ribonucleotide)m|(Ribonucleotide)n+m|Ribonucleic acid
cpd01431	2-Glyceride	2-Glyceride	C4H7O4R	0	c	C02112	2-Monoacylglycerol|2-Glyceride|2-Acylglycerol
cpd00100	Glycerol	glyc	C3H8O3	0	c	C00116	GLYC|1,2,3-Propanetriol|1,2,3-Trihydroxypropane|Glycerin|Glycerol
C20948	LysW-L-glutamate	LysW-L-glutamate	C10H15N2O7R	0	c	C20948
C20949	LysW-L-glutamyl 5-phosphate	LysW-L-glutamyl 5-phosphate	C10H16N2O10PR	0	c	C20949
C20950	LysW-L-glutamate 5-semialdehyde	LysW-L-glutamate 5-semialdehyde	C10H15N2O6R	0	c	C20950
C20951	LysW-L-ornithine	LysW-L-ornithine	C10H18N3O5R	0	c	C20951
cpd00013_e	NH4	nh4	H4N	1	e	C01342|C00014	NH4plus|NH4+|Ammonium|Ammonia|NH3
cpd00007_e	O2	o2	O2	0	e	C00007	dioxygen|O2|Oxygen
cpd00001_e	H2O	h2o	H2O	0	e	C00001|C01328	OH-|HO-|Water|H2O
cpd00011_e	CO2	co2	CO2	0	e	C00011	Carbon dioxide|CO2
cpd00242_e	H2CO3	hco3	CHO3	-1	e	C01353|C00288	HCO3(-)|carbonicacid|HCO(3-)|H2CO3|Dihydrogen carbonate|Carbonic acid|Acid carbonate|Hydrogencarbonate|Bicarbonate|HCO3-
cpd00009_e	Phosphate	pi	HO4P	-2	e	C00009	Orthophosphoric acid|Phosphoric acid|Phosphate|Orthophosphate
cpd00048_e	Sulfate	so4	O4S	-2	e	C00059	SLF|Sulfuric acid|Sulfate
cpd10515_e	Fe2+	fe2	Fe	2	e	C14818	Iron(2+)|Ferrous ion|Fe(II)|Fe2+
cpd00149_e	Co2+	cobalt2	Co	2	e	C00175	Co2+|Cobalt
cpd00418_e	NO	no	NO	0	e	C00533	Nitricoxide|Nitrogen monoxide|NO|Nitric oxide
cpd00075_e	Nitrite	no2	NO2	-1	e	C00088	Nitrite
cpd00659_e	Nitrous oxide	n2o	HN2O	1	e	C00887	Dinitrogen oxide|Dinitrogen monoxide|Nitrous oxide
cpd00204_e	CO	co	CHO	1	e	C00237	Carbon monoxide|CO
cpd00024_e	2-Oxoglutarate	akg	C5H4O5	-2	e	C00026	alpha-Ketoglutaric acid|2-Ketoglutaric acid|Oxoglutaric acid|2-Oxoglutarate
cpd00254	Mg	mg2	Mg	2	c	C00305	Mg(2+)|Mg|Mg2+|Magnesium
cpd00254_e	Mg	mg2	Mg	2	e	C00305	Mg(2+)|Mg|Mg2+|Magnesium
cpd00010_e	CoA	coa	C21H33N7O16P3S	-3	e	C00010	CoenzymeA|CoA-SH|Coenzyme A|CoA
cpd04099_e	Phosphonate	ppn	H2O3P	-1	e	C06701	Phosphonic acid|Phosphorous acid|Phosphonate
cpd04099	Phosphonate	ppn	H2O3P	-1	c	C06701	Phosphonic acid|Phosphorous acid|Phosphonate
cpd02857	2dda7p	DAHP	C7H11O10P	-2	c	C04691	3-deoxy-d-arabino-heptulosonate-7-phosphate|2-Dehydro-3-deoxy-D-arabino-heptonate7-phosphate|2-Dahp|DAHP|3-Deoxy-D-arabino-heptulosonic acid 7-phosphate|3-Deoxy-arabino-heptulonate 7-phosphate|3-Deoxy-D-arabino-hept-2-ulosonate 7-phosphate|2-Dehydro-3-deoxy-D-arabino-heptonate 7-phosphate
